# Supplementary material for: Insertion of Badnaviral DNA in the Late Blight Resistance Gene (R1a) of Brinjal Eggplant (Solanum melongena)
Source: Front Plant Sci. 2021 Jul 23;12:683681. doi: 10.3389/fpls.2021.683681 (PMC8346255; doi:10.3389/fpls.2021.683681)
Supplement: Supplementary file 1 [file Data_Sheet_1.zip › Supplementary Table 1.xlsx]

## Sheet: Table S1_Total
Table S1: List of assembled transcriptomes used in this study
Source	ID	Species	Order	Family	Genus	Group
NCBI TSA	GAQZ01	Landoltia punctata	Alismatales	Araceae	Landoltia	Monocots
NCBI TSA	GAOT01	Zantedeschia aethiopica	Alismatales	Araceae	Zantedeschia	Monocots
NCBI TSA	GEMW01	Epipremnum aureum	Alismatales	Araceae	Epipremnum	Monocots
NCBI TSA	GBKP01	Anthurium andraeanum	Alismatales	Araceae	Anthurium	Monocots
NCBI TSA	GGPS01	Anthurium andraeanum	Alismatales	Araceae	Anthurium	Monocots
NCBI TSA	GDJX01	Anthurium amnicola	Alismatales	Araceae	Anthurium	Monocots
NCBI TSA	GEMM01	Cymodocea nodosa	Alismatales	Cymodoceaceae	Cymodocea	Monocots
NCBI TSA	HADH01	Cymodocea nodosa	Alismatales	Cymodoceaceae	Cymodocea	Monocots
NCBI TSA	GAFQ01	Elodea nuttallii	Alismatales	Hydrocharitaceae	Elodea	Monocots
NCBI TSA	GBEN01	Elodea nuttallii	Alismatales	Hydrocharitaceae	Elodea	Monocots
NCBI TSA	GEMD01	Posidonia oceanica	Alismatales	Posidoniaceae	Posidonia	Monocots
NCBI TSA	GFJT01	Posidonia oceanica	Alismatales	Posidoniaceae	Posidonia	Monocots
NCBI TSA	GGFN01	Posidonia oceanica	Alismatales	Posidoniaceae	Posidonia	Monocots
NCBI TSA	HACV01	Zostera noltei	Alismatales	Zosteraceae	Zostera	Monocots
NCBI TSA	GCKF01	Araucaria cunninghamii	Araucariales	Araucariaceae	Araucaria	Conifers
NCBI TSA	GCHU01	Wollemia nobilis	Araucariales	Araucariaceae	Wollemia	Conifers
NCBI TSA	GFUE01	Brainea insignis	Aspleniineae	Blechnaceae	Brainea	Leptosporangiate Monilophytes
NCBI TSA	GBJB01	Andrographis paniculata	Lamiales	Acanthaceae	Andrographis	Asterids
NCBI TSA	GBSY01	Andrographis paniculata	Lamiales	Acanthaceae	Andrographis	Asterids
NCBI TSA	GGZY01	Justicia gendarussa	Lamiales	Acanthaceae	Justicia	Asterids
NCBI TSA	GHAA01	Justicia gendarussa	Lamiales	Acanthaceae	Justicia	Asterids
NCBI TSA	GGXU01	Strobilanthes crispa	Lamiales	Acanthaceae	Strobilanthes	Asterids
NCBI TSA	GEYI01	Actinidia deliciosa	Ericales	Actinidiaceae	Actinidia	Asterids
NCBI TSA	GFOK01	Actinidia eriantha	Ericales	Actinidiaceae	Actinidia	Asterids
NCBI TSA	GALZ01	Actinidia chinensis	Ericales	Actinidiaceae	Actinidia	Asterids
NCBI TSA	GAMA01	Actinidia chinensis	Ericales	Actinidiaceae	Actinidia	Asterids
NCBI TSA	GAMB01	Actinidia chinensis	Ericales	Actinidiaceae	Actinidia	Asterids
NCBI TSA	GGMO01	Actinidia chinensis	Ericales	Actinidiaceae	Actinidia	Asterids
NCBI TSA	GELI01	Aegiceras corniculatum	Ericales	Primulaceae	Aegiceras	Asterids
NCBI TSA	GGAC01	Foeniculum vulgare	Apiales	Apiineae	Foeniculum	Asterids
NCBI TSA	GGSB01	Glehnia littoralis	Apiales	Apiineae	Glehnia	Asterids
NCBI TSA	GAAG01	Panax ginseng	Apiales	Apiineae	Panax	Asterids
NCBI TSA	GFRX01	Panax notoginseng	Apiales	Apiineae	Panax	Asterids
NCBI TSA	GGPQ01	Panax notoginseng	Apiales	Apiineae	Panax	Asterids
NCBI TSA	GGRM01	Panax ginseng	Apiales	Apiineae	Panax	Asterids
NCBI TSA	GDQW01	Panax ginseng	Apiales	Apiineae	Panax	Asterids
NCBI TSA	GBHG01	Calotropis procera	Gentianales	Apocynaceae	Calotropis	Asterids
NCBI TSA	GBZK01	Calotropis procera	Gentianales	Apocynaceae	Calotropis	Asterids
NCBI TSA	GFXT01	Asclepias syriaca	Gentianales	Apocynaceae	Asclepias	Asterids
NCBI TSA	GEOH01	Ambrosia trifida	Asterales	Asteraceae	Ambrosia	Asterids
NCBI TSA	GEWS01	Helianthus niveus	Asterales	Asteraceae	Helianthus	Asterids
NCBI TSA	GEZL01	Ambrosia artemisiifolia	Asterales	Asteraceae	Ambrosia	Asterids
NCBI TSA	GEZQ01	Cosmos bipinnatus	Asterales	Asteraceae	Cosmos	Asterids
NCBI TSA	HAAJ01	Ambrosia artemisiifolia	Asterales	Asteraceae	Ambrosia	Asterids
NCBI TSA	IABW01	Chrysanthemum x morifolium	Asterales	Asteraceae	Chrysanthemum	Asterids
NCBI TSA	GACH01	Chromolaena odorata	Asterales	Asteraceae	Chromolaena	Asterids
NCBI TSA	GANE01	Stevia rebaudiana	Asterales	Asteraceae	Stevia	Asterids
NCBI TSA	GANI01	Karelinia caspia	Asterales	Asteraceae	Karelinia	Asterids
NCBI TSA	GBDN01	Dahlia pinnata	Asterales	Asteraceae	Dahlia	Asterids
NCBI TSA	GFTW01	Parthenium argentatum	Asterales	Asteraceae	Parthenium	Asterids
NCBI TSA	GFWB01	Ambrosia artemisiifolia	Asterales	Asteraceae	Ambrosia	Asterids
NCBI TSA	GFWS01	Ambrosia artemisiifolia	Asterales	Asteraceae	Ambrosia	Asterids
NCBI TSA	GGGQ01	Tagetes erecta	Asterales	Asteraceae	Tagetes	Asterids
NCBI TSA	GGYE01	Gynura procumbens	Asterales	Asteraceae	Gynura	Asterids
NCBI TSA	GHBN01	Helianthus tuberosus	Asterales	Asteraceae	Helianthus	Asterids
NCBI TSA	GDQF01	Erigeron breviscapus	Asterales	Asteraceae	Erigeron	Asterids
NCBI TSA	GFLY01	Avicennia officinalis	Lamiales	Acanthaceae	Avicennia	Asterids
NCBI TSA	GBIO01	Avicennia marina	Lamiales	Acanthaceae	Avicennia	Asterids
NCBI TSA	GEFW01	Atractylodes lancea	Asterales	Asteraceae	Atractylodes	Asterids
NCBI TSA	GEFZ01	Atractylodes lancea	Asterales	Asteraceae	Atractylodes	Asterids
NCBI TSA	GEGA01	Atractylodes lancea	Asterales	Asteraceae	Atractylodes	Asterids
NCBI TSA	GFJE01	Taraxacum kok-saghyz	Asterales	Asteraceae	Taraxacum	Asterids
NCBI TSA	GHDY01	Taraxacum coreanum	Asterales	Asteraceae	Taraxacum	Asterids
NCBI TSA	GFZW01	Taraxacum kok-saghyz	Asterales	Asteraceae	Taraxacum	Asterids
NCBI TSA	GGQG01	Cichorium intybus	Asterales	Asteraceae	Cichorium	Asterids
NCBI TSA	GGQM01	Cichorium endivia	Asterales	Asteraceae	Cichorium	Asterids
NCBI TSA	GEEH01	Hieracium piloselloides subsp. praealtum	Asterales	Asteraceae	Hieracium	Asterids
NCBI TSA	GASC01	Neolamarckia cadamba	Gentianales	Rubiaceae	Neolamarckia	Asterids
NCBI TSA	GDKD01	Cuscuta reflexa	Solanales	Convolvulaceae	Cuscuta	Asterids
NCBI TSA	GAON01	Cuscuta pentagona	Solanales	Convolvulaceae	Cuscuta	Asterids
NCBI TSA	GAQC01	Cuscuta suaveolens	Solanales	Convolvulaceae	Cuscuta	Asterids
NCBI TSA	GAQD01	Cuscuta pentagona	Solanales	Convolvulaceae	Cuscuta	Asterids
NCBI TSA	GDKE01	Cuscuta gronovii	Solanales	Convolvulaceae	Cuscuta	Asterids
NCBI TSA	GHJQ01	Digitalis ferruginea subsp. schischkinii	Lamiales	Plantaginaceae	Digitalis	Asterids
NCBI TSA	GFCU01	Rhododendron delavayi	Ericales	Ericaceae	Rhododendron	Asterids
NCBI TSA	GBRS01	Calluna vulgaris	Ericales	Ericaceae	Calluna	Asterids
NCBI TSA	GBSW01	Calluna vulgaris	Ericales	Ericaceae	Calluna	Asterids
NCBI TSA	GESX01	Swertia japonica	Gentianales	Gentianaceae	Swertia	Asterids
NCBI TSA	GAJR01	Gentiana macrophylla	Gentianales	Gentianaceae	Gentiana	Asterids
NCBI TSA	GDAB01	Gentiana rigescens	Gentianales	Gentianaceae	Gentiana	Asterids
NCBI TSA	GCZU01	Sinningia speciosa	Lamiales	Gesneriaceae	Sinningia	Asterids
NCBI TSA	GBZH01	Ipomoea batatas	Solanales	Convolvulaceae	Ipomoea	Asterids
NCBI TSA	GABG01	Ipomoea purpurea	Solanales	Convolvulaceae	Ipomoea	Asterids
NCBI TSA	GALY01	Ipomoea purpurea	Solanales	Convolvulaceae	Ipomoea	Asterids
NCBI TSA	GFXD01	Ipomoea trifida	Solanales	Convolvulaceae	Ipomoea	Asterids
NCBI TSA	GFXN01	Ipomoea trifida	Solanales	Convolvulaceae	Ipomoea	Asterids
NCBI TSA	GFXO01	Ipomoea trifida	Solanales	Convolvulaceae	Ipomoea	Asterids
NCBI TSA	GEXP01	Coffea arabica	Gentianales	Rubiaceae	Coffea	Asterids
NCBI TSA	GAJT01	Coffea arabica	Gentianales	Rubiaceae	Coffea	Asterids
NCBI TSA	GAJU01	Coffea racemosa	Gentianales	Rubiaceae	Coffea	Asterids
NCBI TSA	GAQP01	Gardenia jasminoides	Gentianales	Rubiaceae	Gardenia	Asterids
NCBI TSA	GFGL01	Tectona grandis	Lamiales	Lamiaceae	Tectona	Asterids
NCBI TSA	GGSF01	Tectona grandis	Lamiales	Lamiaceae	Tectona	Asterids
NCBI TSA	GDLT01	Tectona grandis	Lamiales	Lamiaceae	Tectona	Asterids
NCBI TSA	GACN01	Gerbera hybrid cultivar	Asterales	Asteraceae	Gerbera	Asterids
NCBI TSA	GDBL01	Gerbera hybrid cultivar	Asterales	Asteraceae	Gerbera	Asterids
NCBI TSA	GBTO01	Plectranthus barbatus	Lamiales	Lamiaceae	Plectranthus	Asterids
NCBI TSA	GFRQ01	Ocimum tenuiflorum	Lamiales	Lamiaceae	Ocimum	Asterids
NCBI TSA	GFRR01	Ocimum tenuiflorum	Lamiales	Lamiaceae	Ocimum	Asterids
NCBI TSA	GFRS01	Ocimum tenuiflorum	Lamiales	Lamiaceae	Ocimum	Asterids
NCBI TSA	GFRU01	Ocimum tenuiflorum	Lamiales	Lamiaceae	Ocimum	Asterids
NCBI TSA	GFSH01	Ocimum tenuiflorum	Lamiales	Lamiaceae	Ocimum	Asterids
NCBI TSA	GFSN01	Ocimum tenuiflorum	Lamiales	Lamiaceae	Ocimum	Asterids
NCBI TSA	GGRV01	Lavandula angustifolia	Lamiales	Lamiaceae	Lavandula	Asterids
NCBI TSA	GGXS01	Plectranthus amboinicus	Lamiales	Lamiaceae	Plectranthus	Asterids
NCBI TSA	GGZQ01	Plectranthus aromaticus	Lamiales	Lamiaceae	Plectranthus	Asterids
NCBI TSA	GDKL01	Salvia pomifera	Lamiales	Lamiaceae	Salvia	Asterids
NCBI TSA	GEGM01	Nicotiana tabacum	Solanales	Solanaceae	Nicotiana	Asterids
NCBI TSA	GEMV01	Nicotiana obtusifolia	Solanales	Solanaceae	Nicotiana	Asterids
NCBI TSA	GFCB01	Nicotiana tabacum	Solanales	Solanaceae	Nicotiana	Asterids
NCBI TSA	GBGF01	Nicotiana attenuata	Solanales	Solanaceae	Nicotiana	Asterids
NCBI TSA	GBEA01	Nicotiana tabacum	Solanales	Solanaceae	Nicotiana	Asterids
NCBI TSA	GCZL01	Nicotiana attenuata	Solanales	Solanaceae	Nicotiana	Asterids
NCBI TSA	GDGU01	Nicotiana tabacum	Solanales	Solanaceae	Nicotiana	Asterids
NCBI TSA	GEDD01	Nicotiana attenuata	Solanales	Solanaceae	Nicotiana	Asterids
NCBI TSA	GBKW01	Olea europaea	Lamiales	Oleaceae	Olea	Asterids
NCBI TSA	GCJV01	Olea europaea	Lamiales	Oleaceae	Olea	Asterids
NCBI TSA	GABQ01	Olea europaea	Lamiales	Oleaceae	Olea	Asterids
NCBI TSA	GDUL01	Olea europaea	Lamiales	Oleaceae	Olea	Asterids
NCBI TSA	IADW01	Orobanche minor	Lamiales	Orobanchaceae	Orobanche	Asterids
NCBI TSA	GFQM01	Phelipanche aegyptiaca	Lamiales	Orobanchaceae	Phelipanche	Asterids
NCBI TSA	IADY01	Pedicularis keiskei	Lamiales	Orobanchaceae	Pedicularis	Asterids
NCBI TSA	GBRT01	Petunia exserta	Solanales	Solanaceae	Petunia	Asterids
NCBI TSA	GBRU01	Petunia axillaris	Solanales	Solanaceae	Petunia	Asterids
NCBI TSA	GBRV01	Petunia integrifolia	Solanales	Solanaceae	Petunia	Asterids
NCBI TSA	GBDQ01	Petunia integrifolia subsp. inflata	Solanales	Solanaceae	Petunia	Asterids
NCBI TSA	GBDR01	Petunia integrifolia subsp. inflata	Solanales	Solanaceae	Petunia	Asterids
NCBI TSA	GBDS01	Petunia integrifolia subsp. inflata	Solanales	Solanaceae	Petunia	Asterids
NCBI TSA	GFNS01	Plantago ovata	Lamiales	Plantaginaceae	Plantago	Asterids
NCBI TSA	GCRX01	Plantago ovata	Lamiales	Plantaginaceae	Plantago	Asterids
NCBI TSA	GCSA01	Plantago ovata	Lamiales	Plantaginaceae	Plantago	Asterids
NCBI TSA	GCSB01	Plantago ovata	Lamiales	Plantaginaceae	Plantago	Asterids
NCBI TSA	GCSC01	Plantago ovata	Lamiales	Plantaginaceae	Plantago	Asterids
NCBI TSA	GFWM01	Monotropa hypopitys	Ericales	Ericaceae	Monotropa	Asterids
NCBI TSA	GAMW01	Rhazya stricta	Gentianales	Apocynaceae	Rhazya	Asterids
NCBI TSA	GACD01	Catharanthus roseus	Gentianales	Apocynaceae	Catharanthus	Asterids
NCBI TSA	GACE01	Rauvolfia serpentina	Gentianales	Apocynaceae	Rauvolfia	Asterids
NCBI TSA	GFZE01	Catharanthus roseus	Gentianales	Apocynaceae	Catharanthus	Asterids
NCBI TSA	IADU01	Aeginetia indica	Lamiales	Orobanchaceae	Aeginetia	Asterids
NCBI TSA	IADV01	Melampyrum roseum	Lamiales	Orobanchaceae	Melampyrum	Asterids
NCBI TSA	IADX01	Phtheirospermum japonicum	Lamiales	Orobanchaceae	Phtheirospermum	Asterids
NCBI TSA	GEET01	Physalis peruviana	Solanales	Solanaceae	Physalis	Asterids
NCBI TSA	GEZT01	Solanum prinophyllum	Solanales	Solanaceae	Solanum	Asterids
NCBI TSA	GBGZ01	Solanum melongena	Solanales	Solanaceae	Solanum	Asterids
NCBI TSA	GBHJ01	Withania somnifera	Solanales	Solanaceae	Withania	Asterids
NCBI TSA	GCHT01	Solanum commersonii	Solanales	Solanaceae	Solanum	Asterids
NCBI TSA	IABH01	Physalis peruviana	Solanales	Solanaceae	Physalis	Asterids
NCBI TSA	GAIC01	Solanum torvum	Solanales	Solanaceae	Solanum	Asterids
NCBI TSA	GAXU01	Capsicum annuum	Solanales	Solanaceae	Capsicum	Asterids
NCBI TSA	GAXV01	Capsicum annuum	Solanales	Solanaceae	Capsicum	Asterids
NCBI TSA	GAYR01	Solanum melongena	Solanales	Solanaceae	Solanum	Asterids
NCBI TSA	GAYS01	Solanum incanum	Solanales	Solanaceae	Solanum	Asterids
NCBI TSA	GBEF01	Solanum melongena	Solanales	Solanaceae	Solanum	Asterids
NCBI TSA	GBEG01	Solanum torvum	Solanales	Solanaceae	Solanum	Asterids
NCBI TSA	GGFC02	Solanum sisymbriifolium	Solanales	Solanaceae	Solanum	Asterids
NCBI TSA	GDZW01	Solanum chacoense	Solanales	Solanaceae	Solanum	Asterids
NCBI TSA	GDZX01	Solanum chacoense	Solanales	Solanaceae	Solanum	Asterids
NCBI TSA	GEDG01	Solanum chacoense	Solanales	Solanaceae	Solanum	Asterids
NCBI TSA	IABG01	Alkekengi officinarum var. franchetii	Solanales	Solanaceae	Alkekengi	Asterids
NCBI TSA	GBFL01	Vaccinium macrocarpon	Ericales	Ericaceae	Vaccinium	Asterids
NCBI TSA	GGAB01	Vaccinium virgatum	Ericales	Ericaceae	Vaccinium	Asterids
NCBI TSA	GGAE01	Vaccinium virgatum	Ericales	Ericaceae	Vaccinium	Asterids
NCBI TSA	GEVN01	Veronica panormitana	Lamiales	Plantaginaceae	Veronica	Asterids
NCBI TSA	GEVO01	Veronica cymbalaria	Lamiales	Plantaginaceae	Veronica	Asterids
NCBI TSA	GEVP01	Veronica cymbalaria	Lamiales	Plantaginaceae	Veronica	Asterids
NCBI TSA	GEVU01	Veronica trichadena	Lamiales	Plantaginaceae	Veronica	Asterids
NCBI TSA	GEVR01	Veronica ochracea	Lamiales	Plantaginaceae	Veronica	Asterids
NCBI TSA	GEVS01	Veronica planopetiolata	Lamiales	Plantaginaceae	Veronica	Asterids
NCBI TSA	GEVT01	Veronica catarractae	Lamiales	Plantaginaceae	Veronica	Asterids
NCBI TSA	GEVQ01	Veronica hectorii subsp. coarctata	Lamiales	Plantaginaceae	Veronica	Asterids
NCBI TSA	GFTZ01	Anneslea fragrans	Ericales	Pentaphylacaceae	Anneslea	Asterids
NCBI TSA	GHLM01	Barringtonia racemosa	Ericales	Lecythidaceae	Barringtonia	Asterids
NCBI TSA	GEER01	Camellia reticulata	Ericales	Theaceae	Camellia	Asterids
NCBI TSA	GEFQ01	Camellia sinensis	Ericales	Theaceae	Camellia	Asterids
NCBI TSA	GEFY01	Camellia oleifera	Ericales	Theaceae	Camellia	Asterids
NCBI TSA	GFMU01	Camellia sinensis	Ericales	Theaceae	Camellia	Asterids
NCBI TSA	GFMV01	Camellia sinensis	Ericales	Theaceae	Camellia	Asterids
NCBI TSA	GFQB01	Camellia sinensis	Ericales	Theaceae	Camellia	Asterids
NCBI TSA	GFQC01	Camellia sinensis	Ericales	Theaceae	Camellia	Asterids
NCBI TSA	GFQD01	Camellia sinensis	Ericales	Theaceae	Camellia	Asterids
NCBI TSA	GBHI01	Camellia oleifera	Ericales	Theaceae	Camellia	Asterids
NCBI TSA	GBRC01	Camellia sinensis	Ericales	Theaceae	Camellia	Asterids
NCBI TSA	GHEL01	Camellia sinensis	Ericales	Theaceae	Camellia	Asterids
NCBI TSA	GBBZ01	Camellia sinensis	Ericales	Theaceae	Camellia	Asterids
NCBI TSA	GFSL01	Camellia sasanqua	Ericales	Theaceae	Camellia	Asterids
NCBI TSA	GFTY01	Camellia sinensis	Ericales	Theaceae	Camellia	Asterids
NCBI TSA	GFZM02	Camellia chekiangoleosa	Ericales	Theaceae	Camellia	Asterids
NCBI TSA	GGEB01	Camellia sinensis	Ericales	Theaceae	Camellia	Asterids
NCBI TSA	GGNW01	Camellia sinensis	Ericales	Theaceae	Camellia	Asterids
NCBI TSA	GGTM01	Camellia sinensis	Ericales	Theaceae	Camellia	Asterids
NCBI TSA	GCRZ01	Camellia taliensis	Ericales	Theaceae	Camellia	Asterids
NCBI TSA	GBKQ01	Camellia sinensis var. sinensis	Ericales	Theaceae	Camellia	Asterids
NCBI TSA	GAAC01	Camellia sinensis var. sinensis	Ericales	Theaceae	Camellia	Asterids
NCBI TSA	GARM01	Camellia sinensis var. sinensis	Ericales	Theaceae	Camellia	Asterids
NCBI TSA	GACF01	Camptotheca acuminata	Cornales	Nyssaceae	Camptotheca	Asterids
NCBI TSA	GHLN01	Couroupita guianensis	Ericales	Lecythidaceae	Couroupita	Asterids
NCBI TSA	GBSJ01	Diospyros lotus	Ericales	Ebenaceae	Diospyros	Asterids
NCBI TSA	GFUF01	Diospyros kaki	Ericales	Ebenaceae	Diospyros	Asterids
NCBI TSA	GHLD01	Eschweilera sagotiana	Ericales	Lecythidaceae	Eschweilera	Asterids
NCBI TSA	GHLH01	Eschweilera congestiflora	Ericales	Lecythidaceae	Eschweilera	Asterids
NCBI TSA	GHLO01	Eschweilera coriacea	Ericales	Lecythidaceae	Eschweilera	Asterids
NCBI TSA	GHLP01	Eschweilera coriacea	Ericales	Lecythidaceae	Eschweilera	Asterids
NCBI TSA	GHLK01	Grias cauliflora	Ericales	Lecythidaceae	Grias	Asterids
NCBI TSA	GHLE01	Gustavia augusta	Ericales	Lecythidaceae	Gustavia	Asterids
NCBI TSA	GHLF01	Gustavia superba	Ericales	Lecythidaceae	Gustavia	Asterids
NCBI TSA	GHLG01	Gustavia superba	Ericales	Lecythidaceae	Gustavia	Asterids
NCBI TSA	GEWR01	Ilex paraguariensis	Aquifoliales	Aquifoliaceae	Ilex	Asterids
NCBI TSA	GFHV02	Ilex paraguariensis	Aquifoliales	Aquifoliaceae	Ilex	Asterids
NCBI TSA	GHLI01	Lecythis persistens	Ericales	Lecythidaceae	Lecythis	Asterids
NCBI TSA	GAAY01	Lonicera japonica	Dipsacales	Caprifoliaceae	Lonicera	Asterids
NCBI TSA	GHLJ01	Napoleonaea imperialis	Ericales	Lecythidaceae	Napoleonaea	Asterids
NCBI TSA	GAKK01	Nothapodytes nimmoniana	Icacinales	Icacinaceae	Nothapodytes	Asterids
NCBI TSA	GFBT01	Nymphoides peltata	Asterales	Menyanthaceae	Nymphoides	Asterids
NCBI TSA	GEFU01	Paulownia tomentosa	Lamiales	Paulowniaceae	Paulownia	Asterids
NCBI TSA	GEFV01	Paulownia tomentosa	Lamiales	Paulowniaceae	Paulownia	Asterids
NCBI TSA	GFBN01	Paulownia elongata	Lamiales	Paulowniaceae	Paulownia	Asterids
NCBI TSA	GFVK01	Paulownia tomentosa	Lamiales	Paulowniaceae	Paulownia	Asterids
NCBI TSA	GFFN01	Phlox cuspidata	Ericales	Polemoniaceae	Phlox	Asterids
NCBI TSA	GFFO01	Phlox pilosa	Ericales	Polemoniaceae	Phlox	Asterids
NCBI TSA	GFFP01	Phlox drummondii	Ericales	Polemoniaceae	Phlox	Asterids
NCBI TSA	GFFQ01	Phlox roemeriana	Ericales	Polemoniaceae	Phlox	Asterids
NCBI TSA	GFFR01	Phlox drummondii	Ericales	Polemoniaceae	Phlox	Asterids
NCBI TSA	GCGX01	Platycodon grandiflorus	Asterales	Campanulaceae	Platycodon	Asterids
NCBI TSA	GCGY01	Platycodon grandiflorus	Asterales	Campanulaceae	Platycodon	Asterids
NCBI TSA	GCGZ01	Platycodon grandiflorus	Asterales	Campanulaceae	Platycodon	Asterids
NCBI TSA	GBRY01	Primula vulgaris	Ericales	Primulaceae	Primula	Asterids
NCBI TSA	GCZP01	Bryum argenteum var. argenteum	Bryales	Bryaceae	Bryum	Mosses
NCBI TSA	GACA01	Pohlia nutans	Bryales	Mniaceae	Pohlia	Mosses
NCBI TSA	GEUK01	Opuntia ficus-indica	Cactineae	Cactaceae	Opuntia	Core Eudicots
NCBI TSA	GEEQ01	Oxybasis rubra	Caryophyllales	Chenopodiaceae	Oxybasis	Core Eudicots
NCBI TSA	GBLK01	Mesembryanthemum crystallinum	Caryophyllales	Aizoaceae	Cryophytum	Core Eudicots
NCBI TSA	GEFX01	Persicaria minor	Caryophyllales	Polygonaceae	Persicaria	Core Eudicots
NCBI TSA	GCJZ01	Persicaria minor	Caryophyllales	Polygonaceae	Persicaria	Core Eudicots
NCBI TSA	HAAK01	Rumex acetosa	Caryophyllales	Polygonaceae	Rumex	Core Eudicots
NCBI TSA	HAAL01	Rumex palustris	Caryophyllales	Polygonaceae	Rumex	Core Eudicots
NCBI TSA	GALN01	Persicaria minor	Caryophyllales	Polygonaceae	Persicaria	Core Eudicots
NCBI TSA	GCIB01	Colobanthus quitensis	Caryophyllales	Caryophyllaceae	Colobanthus	Core Eudicots
NCBI TSA	GGAJ01	Colobanthus quitensis	Caryophyllales	Caryophyllaceae	Colobanthus	Core Eudicots
NCBI TSA	GAHZ01	Salicornia europaea	Caryophyllales	Chenopodiaceae	Salicornia	Core Eudicots
NCBI TSA	GAIA01	Salicornia europaea	Caryophyllales	Chenopodiaceae	Salicornia	Core Eudicots
NCBI TSA	GAMH01	Salicornia europaea	Caryophyllales	Chenopodiaceae	Salicornia	Core Eudicots
NCBI TSA	GAMI01	Salicornia europaea	Caryophyllales	Chenopodiaceae	Salicornia	Core Eudicots
NCBI TSA	GEYT01	Silene ammophila	Caryophyllales	Caryophyllaceae	Silene	Core Eudicots
NCBI TSA	GEYU01	Silene conoidea	Caryophyllales	Caryophyllaceae	Silene	Core Eudicots
NCBI TSA	GEYV01	Silene grisebachii	Caryophyllales	Caryophyllaceae	Silene	Core Eudicots
NCBI TSA	GEYW01	Silene subconica	Caryophyllales	Caryophyllaceae	Silene	Core Eudicots
NCBI TSA	GEYX01	Silene undulata	Caryophyllales	Caryophyllaceae	Silene	Core Eudicots
NCBI TSA	GEZA01	Silene sartorii	Caryophyllales	Caryophyllaceae	Silene	Core Eudicots
NCBI TSA	GFCG01	Silene dioica	Caryophyllales	Caryophyllaceae	Silene	Core Eudicots
NCBI TSA	GFCH01	Silene dioica	Caryophyllales	Caryophyllaceae	Silene	Core Eudicots
NCBI TSA	GAKC01	Silene latifolia	Caryophyllales	Caryophyllaceae	Silene	Core Eudicots
NCBI TSA	GARX01	Silene latifolia	Caryophyllales	Caryophyllaceae	Silene	Core Eudicots
NCBI TSA	GDIJ01	Silene conica	Caryophyllales	Caryophyllaceae	Silene	Core Eudicots
NCBI TSA	GDIR01	Silene conica	Caryophyllales	Caryophyllaceae	Silene	Core Eudicots
NCBI TSA	GDIS01	Silene conica	Caryophyllales	Caryophyllaceae	Silene	Core Eudicots
NCBI TSA	GDIT01	Silene conica	Caryophyllales	Caryophyllaceae	Silene	Core Eudicots
NCBI TSA	GDIV01	Silene conica	Caryophyllales	Caryophyllaceae	Silene	Core Eudicots
NCBI TSA	GDIW01	Silene conica	Caryophyllales	Caryophyllaceae	Silene	Core Eudicots
NCBI TSA	GDIX01	Silene conica	Caryophyllales	Caryophyllaceae	Silene	Core Eudicots
NCBI TSA	GDIY01	Silene conica	Caryophyllales	Caryophyllaceae	Silene	Core Eudicots
NCBI TSA	GDIZ01	Silene conica	Caryophyllales	Caryophyllaceae	Silene	Core Eudicots
NCBI TSA	GDJA01	Silene conica	Caryophyllales	Caryophyllaceae	Silene	Core Eudicots
NCBI TSA	GDJB01	Silene conica	Caryophyllales	Caryophyllaceae	Silene	Core Eudicots
NCBI TSA	GDJC01	Silene conica	Caryophyllales	Caryophyllaceae	Silene	Core Eudicots
NCBI TSA	GDJD01	Silene conica	Caryophyllales	Caryophyllaceae	Silene	Core Eudicots
NCBI TSA	GDJE01	Silene conica	Caryophyllales	Caryophyllaceae	Silene	Core Eudicots
NCBI TSA	GDJF01	Silene conica	Caryophyllales	Caryophyllaceae	Silene	Core Eudicots
NCBI TSA	GDJG01	Silene conica	Caryophyllales	Caryophyllaceae	Silene	Core Eudicots
NCBI TSA	GDJH01	Silene conica	Caryophyllales	Caryophyllaceae	Silene	Core Eudicots
NCBI TSA	GDJI01	Silene conica	Caryophyllales	Caryophyllaceae	Silene	Core Eudicots
NCBI TSA	GDJJ01	Silene conica	Caryophyllales	Caryophyllaceae	Silene	Core Eudicots
NCBI TSA	GDJK01	Silene conica	Caryophyllales	Caryophyllaceae	Silene	Core Eudicots
NCBI TSA	GDJL01	Silene macrodonta	Caryophyllales	Caryophyllaceae	Silene	Core Eudicots
NCBI TSA	GCEP01	Bienertia sinuspersici	Caryophyllales	Chenopodiaceae	Bienertia	Core Eudicots
NCBI TSA	GHGG01	Suaeda salsa	Caryophyllales	Chenopodiaceae	Suaeda	Core Eudicots
NCBI TSA	GHKT01	Suaeda salsa	Caryophyllales	Chenopodiaceae	Suaeda	Core Eudicots
NCBI TSA	GFUM01	Suaeda salsa	Caryophyllales	Chenopodiaceae	Suaeda	Core Eudicots
NCBI TSA	GCVE01	Suaeda fruticosa	Caryophyllales	Chenopodiaceae	Suaeda	Core Eudicots
NCBI TSA	GFQG01	Amaranthus palmeri	Caryophyllales	Amaranthaceae	Amaranthus	Core Eudicots
NCBI TSA	GAPX01	Amaranthus tricolor	Caryophyllales	Amaranthaceae	Amaranthus	Core Eudicots
NCBI TSA	GAPY01	Amaranthus tricolor	Caryophyllales	Amaranthaceae	Amaranthus	Core Eudicots
NCBI TSA	GAPZ01	Amaranthus tricolor	Caryophyllales	Amaranthaceae	Amaranthus	Core Eudicots
NCBI TSA	GAQA01	Amaranthus tricolor	Caryophyllales	Amaranthaceae	Amaranthus	Core Eudicots
NCBI TSA	GGGT01	Amaranthus tuberculatus	Caryophyllales	Amaranthaceae	Amaranthus	Core Eudicots
NCBI TSA	GBRK01	Limonium bicolor	Caryophyllales	Plumbaginaceae	Limonium	Core Eudicots
NCBI TSA	GEXD01	Nepenthes khasiana	Caryophyllales	Nepenthaceae	Nepenthes	Core Eudicots
NCBI TSA	GFAD01	Nepenthes ventricosa x Nepenthes alata	Caryophyllales	Nepenthaceae	Nepenthes	Core Eudicots
NCBI TSA	GFAE01	Nepenthes ampullaria	Caryophyllales	Nepenthaceae	Nepenthes	Core Eudicots
NCBI TSA	GFDV01	Nepenthes khasiana	Caryophyllales	Nepenthaceae	Nepenthes	Core Eudicots
NCBI TSA	GGLF01	Nepenthes x hookeriana	Caryophyllales	Nepenthaceae	Nepenthes	Core Eudicots
NCBI TSA	GGLG01	Nepenthes rafflesiana	Caryophyllales	Nepenthaceae	Nepenthes	Core Eudicots
NCBI TSA	GGLJ01	Nepenthes ampullaria	Caryophyllales	Nepenthaceae	Nepenthes	Core Eudicots
NCBI TSA	GBST01	Nitella mirabilis	Charales	Characeae	Nitella	Green Algae
NCBI TSA	GFZG01	Chara globularis	Charales	Characeae	Chara	Green Algae
NCBI TSA	GGXX01	Chara braunii	Charales	Characeae	Chara	Green Algae
NCBI TSA	GFZF01	Chlorokybus atmophyticus	Chlorokybales	Chlorokybaceae	Chlorokybus	Green Algae
NCBI TSA	GFXZ01	Coleochaete scutata	Coleochaetales	Coleochaetaceae	Coleochaete	Green Algae
NCBI TSA	GBSL01	Coleochaete orbicularis	Coleochaetales	Coleochaetaceae	Coleochaete	Green Algae
NCBI TSA	GBHQ01	Cephalotaxus hainanensis	Cupressales	Taxaceae	Cephalotaxus	Conifers
NCBI TSA	GFDI01	Chamaecyparis hodginsii	Cupressales	Cupressaceae	Chamaecyparis	Conifers
NCBI TSA	IABU01	Cryptomeria japonica	Cupressales	Cupressaceae	Cryptomeria	Conifers
NCBI TSA	IABV01	Cryptomeria japonica	Cupressales	Cupressaceae	Cryptomeria	Conifers
NCBI TSA	GEWT01	Juniperus ashei	Cupressales	Cupressaceae	Juniperus	Conifers
NCBI TSA	GEWV01	Juniperus virginiana	Cupressales	Cupressaceae	Juniperus	Conifers
NCBI TSA	GEWW01	Juniperus monosperma	Cupressales	Cupressaceae	Juniperus	Conifers
NCBI TSA	GEWX01	Juniperus pinchotii	Cupressales	Cupressaceae	Juniperus	Conifers
NCBI TSA	GFFX01	Juniperus excelsa	Cupressales	Cupressaceae	Juniperus	Conifers
NCBI TSA	GFIA01	Juniperus excelsa	Cupressales	Cupressaceae	Juniperus	Conifers
NCBI TSA	GGKG01	Taxus baccata	Cupressales	Taxaceae	Taxus	Conifers
NCBI TSA	GHDS01	Thuja koraiensis	Cupressales	Cupressaceae	Thuja	Conifers
NCBI TSA	GGJL01	Thuja occidentalis	Cupressales	Cupressaceae	Thuja	Conifers
NCBI TSA	GBJU01	Cycas revoluta	Cycadales	Cycadaceae	Cycas	Cycadales
NCBI TSA	GGZR01	Cycas sphaerica	Cycadales	Cycadaceae	Cycas	Cycadales
NCBI TSA	GGZS01	Cycas sphaerica	Cycadales	Cycadaceae	Cycas	Cycadales
NCBI TSA	GGHW01	Penium margaritaceum	Desmidiales	Peniaceae	Penium	Zygnemophyceae
NCBI TSA	GBKT01	Ephedra trifurca	Ephedrales	Ephedraceae	Ephedra	Gnetales
NCBI TSA	GBYR01	Ginkgo biloba	Ginkgoales	Ginkgoaceae	Ginkgo	Ginkgoales
NCBI TSA	GGBW01	Ginkgo biloba	Ginkgoales	Ginkgoaceae	Ginkgo	Ginkgoales
NCBI TSA	GGKY01	Isoetes echinospora	Isoetales	Isoetaceae	Isoetes	Lycophytes
NCBI TSA	GBSO01	Klebsormidium flaccidum	Klebsormidiales	Klebsormidiaceae	Klebsormidium	Green Algae
NCBI TSA	GGAI01	Persea americana	Laurales	Lauraceae	Persea	Magnoliids
NCBI TSA	GFIY01	Piper nigrum	Piperales	Piperaceae	Piper	Magnoliids
NCBI TSA	GHAC01	Piper methysticum	Piperales	Piperaceae	Piper	Magnoliids
NCBI TSA	GEFO01	Marchantia polymorpha	Marchantiales	Marchantiaceae	Marchantia	Liverworts
NCBI TSA	GBSK01	Mesostigma viride	Mesostigmatales	Mesostigmataceae	Mesostigma	Green Algae
NCBI TSA	GFXX01	Mesostigma viride	Mesostigmatales	Mesostigmataceae	Mesostigma	Green Algae
NCBI TSA	GBEK01	Mesostigma viride	Mesostigmatales	Mesostigmataceae	Mesostigma	Green Algae
NCBI TSA	GGUL01	Nymphaea alba	Nymphaeales	Nymphaeaceae	Nymphaea	Basalmost angiosperms
NCBI TSA	GALD01	Agapanthus praecox subsp. orientalis	Asparagales	Amaryllidaceae	Agapanthus	Monocots
NCBI TSA	GFHP01	Yucca gloriosa	Asparagales	Asparagaceae	Yucca	Monocots
NCBI TSA	GBHM01	Agave americana	Asparagales	Asparagaceae	Agave	Monocots
NCBI TSA	GAHT01	Agave deserti	Asparagales	Asparagaceae	Agave	Monocots
NCBI TSA	GAHU01	Agave tequilana	Asparagales	Asparagaceae	Agave	Monocots
NCBI TSA	GGEA01	Polianthes tuberosa	Asparagales	Asparagaceae	Polianthes	Monocots
NCBI TSA	GEOY01	Allium cepa	Asparagales	Amaryllidaceae	Allium	Monocots
NCBI TSA	GETF01	Allium cepa	Asparagales	Amaryllidaceae	Allium	Monocots
NCBI TSA	GFAJ01	Allium ascalonicum	Asparagales	Amaryllidaceae	Allium	Monocots
NCBI TSA	GFAL01	Allium chinense	Asparagales	Amaryllidaceae	Allium	Monocots
NCBI TSA	GFAM01	Allium fistulosum	Asparagales	Amaryllidaceae	Allium	Monocots
NCBI TSA	GFAN01	Allium tuberosum	Asparagales	Amaryllidaceae	Allium	Monocots
NCBI TSA	GFAO01	Allium macrostemon	Asparagales	Amaryllidaceae	Allium	Monocots
NCBI TSA	GFAP01	Allium sativum	Asparagales	Amaryllidaceae	Allium	Monocots
NCBI TSA	GFAR01	Allium ampeloprasum	Asparagales	Amaryllidaceae	Allium	Monocots
NCBI TSA	GBGJ01	Allium cepa	Asparagales	Amaryllidaceae	Allium	Monocots
NCBI TSA	GBJZ01	Allium cepa	Asparagales	Amaryllidaceae	Allium	Monocots
NCBI TSA	GBRN01	Allium cepa	Asparagales	Amaryllidaceae	Allium	Monocots
NCBI TSA	GBRO01	Allium cepa	Asparagales	Amaryllidaceae	Allium	Monocots
NCBI TSA	GBRQ01	Allium cepa	Asparagales	Amaryllidaceae	Allium	Monocots
NCBI TSA	GAAN01	Allium cepa	Asparagales	Amaryllidaceae	Allium	Monocots
NCBI TSA	GAAO01	Allium cepa	Asparagales	Amaryllidaceae	Allium	Monocots
NCBI TSA	GFYZ01	Allium sativum	Asparagales	Amaryllidaceae	Allium	Monocots
NCBI TSA	GFAK01	Allium cepa var. aggregatum	Asparagales	Amaryllidaceae	Allium	Monocots
NCBI TSA	GFDD01	Elaeis guineensis	Arecales	Arecaceae	Elaeis	Monocots
NCBI TSA	GBGK01	Cocos nucifera	Arecales	Arecaceae	Cocos	Monocots
NCBI TSA	GBGL01	Cocos nucifera	Arecales	Arecaceae	Cocos	Monocots
NCBI TSA	GBGM01	Cocos nucifera	Arecales	Arecaceae	Cocos	Monocots
NCBI TSA	GBSV01	Elaeis guineensis	Arecales	Arecaceae	Elaeis	Monocots
NCBI TSA	GCKD01	Elaeis guineensis	Arecales	Arecaceae	Elaeis	Monocots
NCBI TSA	GHKR01	Areca catechu	Arecales	Arecaceae	Areca	Monocots
NCBI TSA	GABT01	Cocos nucifera	Arecales	Arecaceae	Cocos	Monocots
NCBI TSA	GAFJ01	Elaeis guineensis	Arecales	Arecaceae	Elaeis	Monocots
NCBI TSA	GAJH01	Elaeis guineensis	Arecales	Arecaceae	Elaeis	Monocots
NCBI TSA	GEKX01	Phragmites australis	Poales	Poaceae	Phragmites	Monocots
NCBI TSA	GEXJ01	Phragmites australis	Poales	Poaceae	Phragmites	Monocots
NCBI TSA	GBRH01	Arundo donax	Poales	Poaceae	Arundo	Monocots
NCBI TSA	GFOB01	Aloe vera	Asparagales	Asphodelaceae	Aloe	Monocots
NCBI TSA	GFQR01	Aloe vera	Asparagales	Asphodelaceae	Aloe	Monocots
NCBI TSA	GEMT01	Dendrocalamus latiflorus	Poales	Poaceae	Dendrocalamus	Monocots
NCBI TSA	GENG01	Phyllostachys edulis	Poales	Poaceae	Phyllostachys	Monocots
NCBI TSA	GGTK01	Oxytenanthera abyssinica	Poales	Poaceae	Oxytenanthera	Monocots
NCBI TSA	GEDH01	Phyllostachys praecox	Poales	Poaceae	Phyllostachys	Monocots
NCBI TSA	GFDK01	Ananas comosus	Poales	Bromeliaceae	Ananas	Monocots
NCBI TSA	GHJB01	Ananas comosus var. bracteatus	Poales	Bromeliaceae	Ananas	Monocots
NCBI TSA	GFJP01	Sporobolus stapfianus	Poales	Poaceae	Sporobolus	Monocots
NCBI TSA	GBKX01	Eleusine indica	Poales	Poaceae	Eleusine	Monocots
NCBI TSA	GARE01	Bouteloua dactyloides	Poales	Poaceae	Bouteloua	Monocots
NCBI TSA	GFQO01	Zoysia japonica	Poales	Poaceae	Zoysia	Monocots
NCBI TSA	GFVM01	Eragrostis curvula	Poales	Poaceae	Eragrostis	Monocots
NCBI TSA	GGLR01	Eleusine multiflora	Poales	Poaceae	Eleusine	Monocots
NCBI TSA	GGLS01	Chloris flagellifera	Poales	Poaceae	Chloris	Monocots
NCBI TSA	GGLY01	Eleusine coracana	Poales	Poaceae	Eleusine	Monocots
NCBI TSA	GGLZ01	Eleusine coracana	Poales	Poaceae	Eleusine	Monocots
NCBI TSA	GGMC01	Eleusine intermedia	Poales	Poaceae	Eleusine	Monocots
NCBI TSA	GGMD01	Eleusine tristachya	Poales	Poaceae	Eleusine	Monocots
NCBI TSA	GGME01	Eleusine floccifolia	Poales	Poaceae	Eleusine	Monocots
NCBI TSA	GGMA01	Eleusine coracana subsp. coracana	Poales	Poaceae	Eleusine coracana	Monocots
NCBI TSA	GGMB01	Eleusine coracana subsp. africana	Poales	Poaceae	Eleusine coracana	Monocots
NCBI TSA	GGPD01	Eleusine coracana subsp. africana	Poales	Poaceae	Eleusine coracana	Monocots
NCBI TSA	GGPE01	Eleusine coracana subsp. africana	Poales	Poaceae	Eleusine coracana	Monocots
NCBI TSA	GFYQ01	Borassus flabellifer	Arecales	Arecaceae	Borassus	Monocots
NCBI TSA	IAAE01	Eleocharis vivipara	Poales	Cyperaceae	Eleocharis	Monocots
NCBI TSA	GFMB01	Chionochloa macra	Poales	Poaceae	Chionochloa	Monocots
NCBI TSA	GGMF01	Phaius tancarvilleae	Asparagales	Orchidaceae	Phaius	Monocots
NCBI TSA	GEZV01	Dendrobium catenatum	Asparagales	Orchidaceae	Dendrobium	Monocots
NCBI TSA	GFWK01	Epipogium aphyllum	Asparagales	Orchidaceae	Epipogium	Monocots
NCBI TSA	GFWL01	Epipogium roseum	Asparagales	Orchidaceae	Epipogium	Monocots
NCBI TSA	GGYD01	Vanda hybrid cultivar	Asparagales	Orchidaceae	Vanda	Monocots
NCBI TSA	GGYJ01	Vanda hybrid cultivar	Asparagales	Orchidaceae	Vanda	Monocots
NCBI TSA	GGYK01	Vanda hybrid cultivar	Asparagales	Orchidaceae	Vanda	Monocots
NCBI TSA	GGYL01	Vanda hybrid cultivar	Asparagales	Orchidaceae	Vanda	Monocots
NCBI TSA	GGYM01	x Vandachostylis hybrid cultivar	Asparagales	Orchidaceae	x Vandachostylis	Monocots
NCBI TSA	GDHD01	Cymbidium faberi	Asparagales	Orchidaceae	Cymbidium	Monocots
NCBI TSA	GDHE01	Phalaenopsis equestris	Asparagales	Orchidaceae	Phalaenopsis	Monocots
NCBI TSA	GDHJ01	Phalaenopsis equestris	Asparagales	Orchidaceae	Phalaenopsis	Monocots
NCBI TSA	GDHM01	Phalaenopsis equestris	Asparagales	Orchidaceae	Phalaenopsis	Monocots
NCBI TSA	GDHO01	Phalaenopsis equestris	Asparagales	Orchidaceae	Phalaenopsis	Monocots
NCBI TSA	GENW01	Phalaenopsis aphrodite subsp. formosana	Asparagales	Orchidaceae	Phalaenopsis	Monocots
NCBI TSA	GESW01	Cymbidium tortisepalum var. longibracteatum	Asparagales	Orchidaceae	Cymbidium	Monocots
NCBI TSA	GGPC01	Iris domestica	Asparagales	Iridaceae	Iris	Monocots
NCBI TSA	GFBB01	Lomandra longifolia	Asparagales	Asparagaceae	Lomandra	Monocots
NCBI TSA	GFHQ01	Cordyline australis	Asparagales	Asparagaceae	Cordyline	Monocots
NCBI TSA	GALM01	Aspidistra saxicola	Asparagales	Asparagaceae	Aspidistra	Monocots
NCBI TSA	GDFT01	Nypa fruticans	Arecales	Arecaceae	Nypa	Monocots
NCBI TSA	GFHX01	Dactylorhiza fuchsii	Asparagales	Orchidaceae	Dactylorhiza	Monocots
NCBI TSA	GFJV01	Dactylorhiza incarnata	Asparagales	Orchidaceae	Dactylorhiza	Monocots
NCBI TSA	GFPK01	Chiloglottis trapeziformis	Asparagales	Orchidaceae	Chiloglottis	Monocots
NCBI TSA	GFMS01	Oryza sativa	Poales	Poaceae	Oryza	Monocots
NCBI TSA	GBRJ01	Oryza officinalis	Poales	Poaceae	Oryza	Monocots
NCBI TSA	GBYS01	Oryza meyeriana	Poales	Poaceae	Oryza	Monocots
NCBI TSA	GFYC01	Oryza sativa	Poales	Poaceae	Oryza	Monocots
NCBI TSA	GFAU01	Oryza sativa Indica Group	Poales	Poaceae	Oryza	Monocots
NCBI TSA	GFGS01	Oryza sativa Indica Group	Poales	Poaceae	Oryza	Monocots
NCBI TSA	GDKM01	Oryza sativa Indica Group	Poales	Poaceae	Oryza	Monocots
NCBI TSA	GFMI02	Paspalum notatum	Poales	Poaceae	Paspalum	Monocots
NCBI TSA	GFNR01	Paspalum notatum	Poales	Poaceae	Paspalum	Monocots
NCBI TSA	GEMH01	Narenga porphyrocoma	Poales	Poaceae	Narenga	Monocots
NCBI TSA	GEUY01	Cenchrus americanus	Poales	Poaceae	Cenchrus	Monocots
NCBI TSA	GFJI01	Echinochloa colona	Poales	Poaceae	Echinochloa	Monocots
NCBI TSA	GBYO01	Setaria italica	Poales	Poaceae	Setaria	Monocots
NCBI TSA	GBZQ01	Zea nicaraguensis	Poales	Poaceae	Zea	Monocots
NCBI TSA	GCAA01	Zea nicaraguensis	Poales	Poaceae	Zea	Monocots
NCBI TSA	GHHD01	Sorghum halepense	Poales	Poaceae	Sorghum	Monocots
NCBI TSA	HAAY01	Cenchrus americanus	Poales	Poaceae	Cenchrus	Monocots
NCBI TSA	GFRM01	Digitaria sanguinalis	Poales	Poaceae	Digitaria	Monocots
NCBI TSA	GFVJ01	Megathyrsus maximus	Poales	Poaceae	Megathyrsus	Monocots
NCBI TSA	GFYB01	Alloteropsis semialata	Poales	Poaceae	Alloteropsis	Monocots
NCBI TSA	GFYD01	Alloteropsis semialata	Poales	Poaceae	Alloteropsis	Monocots
NCBI TSA	GFYE01	Alloteropsis semialata	Poales	Poaceae	Alloteropsis	Monocots
NCBI TSA	GFYF01	Alloteropsis semialata	Poales	Poaceae	Alloteropsis	Monocots
NCBI TSA	GFYG01	Alloteropsis semialata	Poales	Poaceae	Alloteropsis	Monocots
NCBI TSA	GFYH01	Alloteropsis semialata	Poales	Poaceae	Alloteropsis	Monocots
NCBI TSA	GFYI01	Alloteropsis semialata	Poales	Poaceae	Alloteropsis	Monocots
NCBI TSA	GFYJ01	Alloteropsis semialata	Poales	Poaceae	Alloteropsis	Monocots
NCBI TSA	GFYK01	Alloteropsis semialata	Poales	Poaceae	Alloteropsis	Monocots
NCBI TSA	GFYL01	Alloteropsis semialata	Poales	Poaceae	Alloteropsis	Monocots
NCBI TSA	GFYN01	Alloteropsis cimicina	Poales	Poaceae	Alloteropsis	Monocots
NCBI TSA	GFYO01	Alloteropsis angusta	Poales	Poaceae	Alloteropsis	Monocots
NCBI TSA	GGAS01	Narenga porphyrocoma	Poales	Poaceae	Narenga	Monocots
NCBI TSA	GGDZ01	Sorghum halepense	Poales	Poaceae	Sorghum	Monocots
NCBI TSA	GGGU01	Zea mays	Poales	Poaceae	Zea	Monocots
NCBI TSA	GGGX01	Zea mays	Poales	Poaceae	Zea	Monocots
NCBI TSA	GGKP01	Eremochloa ophiuroides	Poales	Poaceae	Eremochloa	Monocots
NCBI TSA	GGLU01	Digitaria milanjiana	Poales	Poaceae	Digitaria	Monocots
NCBI TSA	GECR01	Zea mays	Poales	Poaceae	Zea	Monocots
NCBI TSA	GECS01	Zea mays	Poales	Poaceae	Zea	Monocots
NCBI TSA	GEDE01	Miscanthus lutarioriparius	Poales	Poaceae	Miscanthus	Monocots
NCBI TSA	GELY01	Saccharum officinarum	Poales	Poaceae	Saccharum	Monocots
NCBI TSA	GFHJ01	Saccharum hybrid cultivar	Poales	Poaceae	Saccharum	Monocots
NCBI TSA	GFHZ01	Saccharum hybrid cultivar	Poales	Poaceae	Saccharum	Monocots
NCBI TSA	GFLP01	Saccharum hybrid cultivar	Poales	Poaceae	Saccharum	Monocots
NCBI TSA	GHKD01	Saccharum hybrid cultivar	Poales	Poaceae	Saccharum	Monocots
NCBI TSA	GFYP01	Panicum pygmaeum	Poales	Poaceae	Panicum	Monocots
NCBI TSA	GCZX01	Saccharum hybrid cultivar	Poales	Poaceae	Saccharum	Monocots
NCBI TSA	GEFS01	Bromus tectorum	Poales	Poaceae	Bromus	Monocots
NCBI TSA	GELF01	Bromus tectorum	Poales	Poaceae	Bromus	Monocots
NCBI TSA	GFJA01	Brachypodium distachyon	Poales	Poaceae	Brachypodium	Monocots
NCBI TSA	GFJB01	Brachypodium distachyon	Poales	Poaceae	Brachypodium	Monocots
NCBI TSA	GFJC01	Brachypodium distachyon	Poales	Poaceae	Brachypodium	Monocots
NCBI TSA	GHHC01	Bromus tectorum	Poales	Poaceae	Bromus	Monocots
NCBI TSA	GEUX01	Triticum aestivum	Poales	Poaceae	Triticum	Monocots
NCBI TSA	GEWU01	Triticum aestivum	Poales	Poaceae	Triticum	Monocots
NCBI TSA	GFFI01	Triticum aestivum	Poales	Poaceae	Triticum	Monocots
NCBI TSA	GFGN01	Avena fatua	Poales	Poaceae	Avena	Monocots
NCBI TSA	GFHU01	Avena sativa	Poales	Poaceae	Avena	Monocots
NCBI TSA	GBKH01	Triticum aestivum	Poales	Poaceae	Triticum	Monocots
NCBI TSA	GBKI01	Triticum aestivum	Poales	Poaceae	Triticum	Monocots
NCBI TSA	GBKJ01	Triticum aestivum	Poales	Poaceae	Triticum	Monocots
NCBI TSA	GBKK01	Triticum aestivum	Poales	Poaceae	Triticum	Monocots
NCBI TSA	GBZP01	Triticum aestivum	Poales	Poaceae	Triticum	Monocots
NCBI TSA	GCJW01	Secale cereale	Poales	Poaceae	Secale	Monocots
NCBI TSA	HAAB01	Triticum aestivum	Poales	Poaceae	Triticum	Monocots
NCBI TSA	IAAK01	Triticum aestivum	Poales	Poaceae	Triticum	Monocots
NCBI TSA	IAAL01	Triticum aestivum	Poales	Poaceae	Triticum	Monocots
NCBI TSA	IAAM01	Triticum aestivum	Poales	Poaceae	Triticum	Monocots
NCBI TSA	IAAN01	Aegilops tauschii	Poales	Poaceae	Aegilops	Monocots
NCBI TSA	IAAO01	Aegilops tauschii	Poales	Poaceae	Aegilops	Monocots
NCBI TSA	IAAP01	Aegilops tauschii	Poales	Poaceae	Aegilops	Monocots
NCBI TSA	IAAQ01	Aegilops tauschii	Poales	Poaceae	Aegilops	Monocots
NCBI TSA	IAAR01	Aegilops tauschii	Poales	Poaceae	Aegilops	Monocots
NCBI TSA	IAAS01	Aegilops tauschii	Poales	Poaceae	Aegilops	Monocots
NCBI TSA	IAAT01	Aegilops tauschii	Poales	Poaceae	Aegilops	Monocots
NCBI TSA	IAAU01	Aegilops tauschii	Poales	Poaceae	Aegilops	Monocots
NCBI TSA	IAAV01	Aegilops tauschii	Poales	Poaceae	Aegilops	Monocots
NCBI TSA	IAAW01	Aegilops tauschii	Poales	Poaceae	Aegilops	Monocots
NCBI TSA	IAAY01	Hordeum vulgare	Poales	Poaceae	Hordeum	Monocots
NCBI TSA	IAAZ01	Hordeum vulgare	Poales	Poaceae	Hordeum	Monocots
NCBI TSA	GAEF01	Triticum aestivum	Poales	Poaceae	Triticum	Monocots
NCBI TSA	GAJE01	Avena sativa	Poales	Poaceae	Avena	Monocots
NCBI TSA	GAJL01	Triticum aestivum	Poales	Poaceae	Triticum	Monocots
NCBI TSA	GAKL01	Triticum urartu	Poales	Poaceae	Triticum	Monocots
NCBI TSA	GAKM01	Triticum turgidum	Poales	Poaceae	Triticum	Monocots
NCBI TSA	GBAU01	Agropyron cristatum	Poales	Poaceae	Agropyron	Monocots
NCBI TSA	GGCO01	Hordeum vulgare	Poales	Poaceae	Hordeum	Monocots
NCBI TSA	GGDX01	Avena sativa	Poales	Poaceae	Avena	Monocots
NCBI TSA	GGDY01	Avena sativa	Poales	Poaceae	Avena	Monocots
NCBI TSA	GGEN01	Thinopyrum intermedium	Poales	Poaceae	Thinopyrum	Monocots
NCBI TSA	GDTJ01	Triticum aestivum	Poales	Poaceae	Triticum	Monocots
NCBI TSA	GEDL01	Triticum polonicum	Poales	Poaceae	Triticum	Monocots
NCBI TSA	GEDP01	Triticum polonicum	Poales	Poaceae	Triticum	Monocots
NCBI TSA	GEDQ01	Triticum polonicum	Poales	Poaceae	Triticum	Monocots
NCBI TSA	GEDT01	Triticum polonicum	Poales	Poaceae	Triticum	Monocots
NCBI TSA	GEUC01	Agrostis stolonifera	Poales	Poaceae	Agrostis	Monocots
NCBI TSA	GFFU01	Triticum turgidum subsp. durum	Poales	Poaceae	Triticum	Monocots
NCBI TSA	GFIW01	Agrostis scabra	Poales	Poaceae	Agrostis	Monocots
NCBI TSA	GFJH01	Agrostis stolonifera	Poales	Poaceae	Agrostis	Monocots
NCBI TSA	GFJJ01	Hordeum vulgare subsp. vulgare	Poales	Poaceae	Hordeum	Monocots
NCBI TSA	GFJK01	Hordeum vulgare subsp. vulgare	Poales	Poaceae	Hordeum	Monocots
NCBI TSA	GFJL01	Hordeum vulgare subsp. vulgare	Poales	Poaceae	Hordeum	Monocots
NCBI TSA	GFJN01	Hordeum vulgare subsp. vulgare	Poales	Poaceae	Hordeum	Monocots
NCBI TSA	GFJO01	Hordeum vulgare subsp. vulgare	Poales	Poaceae	Hordeum	Monocots
NCBI TSA	GBIE01	Anthoxanthum odoratum	Poales	Poaceae	Anthoxanthum	Monocots
NCBI TSA	GBXW01	Lolium temulentum	Poales	Poaceae	Lolium	Monocots
NCBI TSA	GBXX01	Lolium multiflorum	Poales	Poaceae	Lolium	Monocots
NCBI TSA	GBXY01	Lolium multiflorum	Poales	Poaceae	Lolium	Monocots
NCBI TSA	GBXZ01	Festuca pratensis	Poales	Poaceae	Festuca	Monocots
NCBI TSA	GBYN01	Festuca arundinacea	Poales	Poaceae	Festuca	Monocots
NCBI TSA	GHHB01	Lolium rigidum	Poales	Poaceae	Lolium	Monocots
NCBI TSA	GAAJ01	Phleum pratense	Poales	Poaceae	Phleum	Monocots
NCBI TSA	GABI01	Puccinellia tenuiflora	Poales	Poaceae	Puccinellia	Monocots
NCBI TSA	GAYU01	Lolium rigidum	Poales	Poaceae	Lolium	Monocots
NCBI TSA	GAYX01	Lolium perenne	Poales	Poaceae	Lolium	Monocots
NCBI TSA	GFQK01	Agrostis stolonifera	Poales	Poaceae	Agrostis	Monocots
NCBI TSA	GFSR01	Lolium perenne	Poales	Poaceae	Lolium	Monocots
NCBI TSA	GGCM01	Hordeum vulgare subsp. vulgare	Poales	Poaceae	Hordeum	Monocots
NCBI TSA	GGCN01	Hordeum vulgare subsp. vulgare	Poales	Poaceae	Hordeum	Monocots
NCBI TSA	GGCP01	Hordeum vulgare subsp. vulgare	Poales	Poaceae	Hordeum	Monocots
NCBI TSA	GGCQ01	Hordeum vulgare subsp. vulgare	Poales	Poaceae	Hordeum	Monocots
NCBI TSA	GGCR01	Hordeum vulgare subsp. vulgare	Poales	Poaceae	Hordeum	Monocots
NCBI TSA	GGCS01	Hordeum vulgare subsp. vulgare	Poales	Poaceae	Hordeum	Monocots
NCBI TSA	GGCT01	Hordeum vulgare subsp. vulgare	Poales	Poaceae	Hordeum	Monocots
NCBI TSA	GGCU01	Hordeum vulgare subsp. vulgare	Poales	Poaceae	Hordeum	Monocots
NCBI TSA	GGCV01	Hordeum vulgare subsp. vulgare	Poales	Poaceae	Hordeum	Monocots
NCBI TSA	GGCW01	Hordeum vulgare subsp. vulgare	Poales	Poaceae	Hordeum	Monocots
NCBI TSA	GGCX01	Hordeum vulgare subsp. vulgare	Poales	Poaceae	Hordeum	Monocots
NCBI TSA	GGCY01	Hordeum vulgare subsp. vulgare	Poales	Poaceae	Hordeum	Monocots
NCBI TSA	GGCZ01	Hordeum vulgare subsp. vulgare	Poales	Poaceae	Hordeum	Monocots
NCBI TSA	GGDA01	Hordeum vulgare subsp. vulgare	Poales	Poaceae	Hordeum	Monocots
NCBI TSA	GGDB01	Hordeum vulgare subsp. vulgare	Poales	Poaceae	Hordeum	Monocots
NCBI TSA	GGDC01	Hordeum vulgare subsp. vulgare	Poales	Poaceae	Hordeum	Monocots
NCBI TSA	GGDD01	Hordeum vulgare subsp. vulgare	Poales	Poaceae	Hordeum	Monocots
NCBI TSA	GGDE01	Hordeum vulgare subsp. vulgare	Poales	Poaceae	Hordeum	Monocots
NCBI TSA	GGDF01	Hordeum vulgare subsp. vulgare	Poales	Poaceae	Hordeum	Monocots
NCBI TSA	GGDG01	Hordeum vulgare subsp. vulgare	Poales	Poaceae	Hordeum	Monocots
NCBI TSA	GGDH01	Hordeum vulgare subsp. vulgare	Poales	Poaceae	Hordeum	Monocots
NCBI TSA	GGDI01	Hordeum vulgare subsp. vulgare	Poales	Poaceae	Hordeum	Monocots
NCBI TSA	GGDJ01	Hordeum vulgare subsp. vulgare	Poales	Poaceae	Hordeum	Monocots
NCBI TSA	GGDK01	Hordeum vulgare subsp. vulgare	Poales	Poaceae	Hordeum	Monocots
NCBI TSA	GGDL01	Hordeum vulgare subsp. vulgare	Poales	Poaceae	Hordeum	Monocots
NCBI TSA	GGDM01	Hordeum vulgare subsp. vulgare	Poales	Poaceae	Hordeum	Monocots
NCBI TSA	GGDN01	Hordeum vulgare subsp. spontaneum	Poales	Poaceae	Hordeum	Monocots
NCBI TSA	GGDO01	Hordeum vulgare subsp. spontaneum	Poales	Poaceae	Hordeum	Monocots
NCBI TSA	GGDP01	Hordeum vulgare subsp. spontaneum	Poales	Poaceae	Hordeum	Monocots
NCBI TSA	GGDQ01	Hordeum vulgare subsp. spontaneum	Poales	Poaceae	Hordeum	Monocots
NCBI TSA	GGDR01	Hordeum vulgare subsp. spontaneum	Poales	Poaceae	Hordeum	Monocots
NCBI TSA	GGDS01	Hordeum vulgare subsp. spontaneum	Poales	Poaceae	Hordeum	Monocots
NCBI TSA	GGDT01	Hordeum vulgare subsp. spontaneum	Poales	Poaceae	Hordeum	Monocots
NCBI TSA	GHCA01	Beckmannia syzigachne	Poales	Poaceae	Beckmannia	Monocots
NCBI TSA	GCTP01	Festuca arundinacea	Poales	Poaceae	Festuca	Monocots
NCBI TSA	GCZQ01	Poa infirma	Poales	Poaceae	Poa	Monocots
NCBI TSA	GCZR01	Poa supina	Poales	Poaceae	Poa	Monocots
NCBI TSA	GCZY01	Poa annua	Poales	Poaceae	Poa	Monocots
NCBI TSA	GDAT01	Lolium perenne	Poales	Poaceae	Lolium	Monocots
NCBI TSA	GEBH01	Poa pratensis	Poales	Poaceae	Poa	Monocots
NCBI TSA	GHCB01	Vriesea carinata	Poales	Bromeliaceae	Vriesea	Monocots
NCBI TSA	GBJW01	Dioscorea composita	Dioscoreales	Dioscoreaceae	Dioscorea	Monocots
NCBI TSA	GBCR01	Dioscorea zingiberensis	Dioscoreales	Dioscoreaceae	Dioscorea	Monocots
NCBI TSA	GAGV01	Fritillaria cirrhosa	Liliales	Liliaceae	Fritillaria	Monocots
NCBI TSA	GFBP01	Juncus effusus	Poales	Juncaceae	Juncus	Monocots
NCBI TSA	GBKS01	Lilium hybrid cultivar	Liliales	Liliaceae	Lilium	Monocots
NCBI TSA	GABH01	Musa ABB Group	Zingiberales	Musaceae	Musa	Monocots
NCBI TSA	GFOY01	Paris polyphylla var. yunnanensis	Liliales	Melanthiaceae	Paris	Monocots
NCBI TSA	GFPJ01	Paris polyphylla var. yunnanensis	Liliales	Melanthiaceae	Paris	Monocots
NCBI TSA	GGXT01	Smilax myosotiflora	Liliales	Smilacaceae	Smilax	Monocots
NCBI TSA	GGZV01	Zingiber officinale	Zingiberales	Zingiberaceae	Zingiber	Monocots
NCBI TSA	GGZW01	Zingiber officinale	Zingiberales	Zingiberaceae	Zingiber	Monocots
NCBI TSA	GFOT01	Lilium	Liliales	Liliaceae	Lilium	Monocots
NCBI TSA	GGJG01	Abies balsamea	Pinales	Pinaceae	Abies	Conifers
NCBI TSA	GCZN01	Abies pinsapo	Pinales	Pinaceae	Abies	Conifers
NCBI TSA	GGJA01	Larix laricina	Pinales	Pinaceae	Larix	Conifers
NCBI TSA	GFBZ01	Picea glauca	Pinales	Pinaceae	Picea	Conifers
NCBI TSA	GCHX01	Picea glauca	Pinales	Pinaceae	Picea	Conifers
NCBI TSA	GACG01	Picea sitchensis	Pinales	Pinaceae	Picea	Conifers
NCBI TSA	GGJI01	Picea glauca	Pinales	Pinaceae	Picea	Conifers
NCBI TSA	GGJJ01	Picea mariana	Pinales	Pinaceae	Picea	Conifers
NCBI TSA	GCZO01	Picea glauca	Pinales	Pinaceae	Picea	Conifers
NCBI TSA	GEMN01	Pinus sylvestris	Pinales	Pinaceae	Pinus	Conifers
NCBI TSA	GESU01	Pinus canariensis	Pinales	Pinaceae	Pinus	Conifers
NCBI TSA	GEUZ01	Pinus lambertiana	Pinales	Pinaceae	Pinus	Conifers
NCBI TSA	GFBO01	Pinus albicaulis	Pinales	Pinaceae	Pinus	Conifers
NCBI TSA	GFHB01	Pinus massoniana	Pinales	Pinaceae	Pinus	Conifers
NCBI TSA	GFLL01	Pinus albicaulis	Pinales	Pinaceae	Pinus	Conifers
NCBI TSA	GBLJ01	Pinus canariensis	Pinales	Pinaceae	Pinus	Conifers
NCBI TSA	GBQX01	Pinus monticola	Pinales	Pinaceae	Pinus	Conifers
NCBI TSA	HAMI01	Pinus cembra	Pinales	Pinaceae	Pinus	Conifers
NCBI TSA	GAQR01	Pinus massoniana	Pinales	Pinaceae	Pinus	Conifers
NCBI TSA	GAYG01	Pinus pinaster	Pinales	Pinaceae	Pinus	Conifers
NCBI TSA	GFZL01	Pinus tecunumanii	Pinales	Pinaceae	Pinus	Conifers
NCBI TSA	GGAU01	Pinus patula	Pinales	Pinaceae	Pinus	Conifers
NCBI TSA	GGEX01	Pinus pinaster	Pinales	Pinaceae	Pinus	Conifers
NCBI TSA	GGJH01	Pinus banksiana	Pinales	Pinaceae	Pinus	Conifers
NCBI TSA	GGJK01	Pinus strobus	Pinales	Pinaceae	Pinus	Conifers
NCBI TSA	GDQD01	Pinus monticola	Pinales	Pinaceae	Pinus	Conifers
NCBI TSA	GDQE01	Pinus flexilis	Pinales	Pinaceae	Pinus	Conifers
NCBI TSA	GDQR01	Pinus albicaulis	Pinales	Pinaceae	Pinus	Conifers
NCBI TSA	GECO01	Pinus patula	Pinales	Pinaceae	Pinus	Conifers
NCBI TSA	GFFY01	Pseudotsuga menziesii	Pinales	Pinaceae	Pseudotsuga	Conifers
NCBI TSA	GAZW02	Pseudotsuga menziesii	Pinales	Pinaceae	Pseudotsuga	Conifers
NCBI TSA	GAEK01	Pseudotsuga menziesii var. menziesii	Pinales	Pinaceae	Pseudotsuga	Conifers
NCBI TSA	GHEW01	Dryopteris erythrosora	Polypodiales	Dryopteridaceae	Dryopteris	Leptosporangiate Monilophytes
NCBI TSA	GASP01	Pteridium aquilinum subsp. aquilinum	Polypodiales	Dennstaedtiaceae	Pteridium	Leptosporangiate Monilophytes
NCBI TSA	GBXB01	Banksia hookeriana	Proteales	Proteaceae	Banksia	Basal Eudicots
NCBI TSA	GEAC01	Gevuina avellana	Proteales	Proteaceae	Gevuina	Basal Eudicots
NCBI TSA	GEEI01	Acrostichum aureum	Pteridaceae	Pteridaceae	Acrostichum	Leptosporangiate Monilophytes
NCBI TSA	GEEJ01	Acrostichum speciosum	Pteridaceae	Pteridaceae	Acrostichum	Leptosporangiate Monilophytes
NCBI TSA	GEEK01	Ceratopteris thalictroides	Pteridaceae	Pteridaceae	Ceratopteris	Leptosporangiate Monilophytes
NCBI TSA	GBGN01	Ceratopteris richardii	Pteridaceae	Pteridaceae	Ceratopteris	Leptosporangiate Monilophytes
NCBI TSA	GGRA01	Berberis thunbergii	Ranunculales	Berberidaceae	Berberis	Basal Eudicots
NCBI TSA	GBHL01	Tinospora cordifolia	Ranunculales	Menispermaceae	Tinospora	Basal Eudicots
NCBI TSA	GBJY01	Sinopodophyllum hexandrum	Ranunculales	Berberidaceae	Sinopodophyllum	Basal Eudicots
NCBI TSA	GEKW01	Anemone flaccida	Ranunculales	Ranunculaceae	Anemone	Basal Eudicots
NCBI TSA	GADC01	Plukenetia volubilis	Malpighiales	Euphorbiaceae	Plukenetia	Rosids
NCBI TSA	GDFY01	Aethionema arabicum	Brassicales	Brassicaceae	Aethionema	Rosids
NCBI TSA	GDGI01	Aethionema arabicum	Brassicales	Brassicaceae	Aethionema	Rosids
NCBI TSA	GDQO01	Aethionema carneum	Brassicales	Brassicaceae	Aethionema	Rosids
NCBI TSA	GDRI01	Aethionema grandiflorum	Brassicales	Brassicaceae	Aethionema	Rosids
NCBI TSA	GDRX01	Moriera spinosa	Brassicales	Brassicaceae	Moriera	Rosids
NCBI TSA	GFQH01	Prunus armeniaca	Rosales	Rosaceae	Prunus	Rosids
NCBI TSA	GBXL01	Pyrus communis	Rosales	Rosaceae	Pyrus	Rosids
NCBI TSA	GAJZ01	Prunus avium	Rosales	Rosaceae	Prunus	Rosids
NCBI TSA	GALR01	Pyrus pyrifolia	Rosales	Rosaceae	Pyrus	Rosids
NCBI TSA	GALU01	Crataegus pinnatifida	Rosales	Rosaceae	Crataegus	Rosids
NCBI TSA	GAWA01	Prunus armeniaca	Rosales	Rosaceae	Prunus	Rosids
NCBI TSA	GBED01	Pyrus pyrifolia	Rosales	Rosaceae	Pyrus	Rosids
NCBI TSA	HACQ01	Draba nemorosa	Brassicales	Brassicaceae	Draba	Rosids
NCBI TSA	HACR01	Draba hispanica	Brassicales	Brassicaceae	Draba	Rosids
NCBI TSA	HACS01	Arabis verna	Brassicales	Brassicaceae	Arabis	Rosids
NCBI TSA	HACT01	Aubrieta parviflora	Brassicales	Brassicaceae	Aubrieta	Rosids
NCBI TSA	GFAY01	Citrus limon	Sapindales	Rutaceae	Citrus	Rosids
NCBI TSA	GFCO01	Bergera koenigii	Sapindales	Rutaceae	Bergera	Rosids
NCBI TSA	GHKA01	Citrus limon	Sapindales	Rutaceae	Citrus	Rosids
NCBI TSA	GGEM01	Clausena excavata	Sapindales	Rutaceae	Clausena	Rosids
NCBI TSA	GGGN01	Citrus maxima	Sapindales	Rutaceae	Citrus	Rosids
NCBI TSA	GGJQ01	Citrus x microcarpa	Sapindales	Rutaceae	Citrus	Rosids
NCBI TSA	GGMQ01	Citrus maxima	Sapindales	Rutaceae	Citrus	Rosids
NCBI TSA	GGUJ01	Citrus maxima	Sapindales	Rutaceae	Citrus	Rosids
NCBI TSA	GGUM01	Citrus maxima	Sapindales	Rutaceae	Citrus	Rosids
NCBI TSA	GGWA01	Citrus maxima	Sapindales	Rutaceae	Citrus	Rosids
NCBI TSA	GCVN01	Citrus trifoliata	Sapindales	Rutaceae	Citrus	Rosids
NCBI TSA	GEZG01	Citrus sp. JT-2016	Sapindales	Rutaceae	Citrus	Rosids
NCBI TSA	GDIL01	Cucumis sativus	Cucurbitales	Cucurbitaceae	Cucumis	Rosids
NCBI TSA	GBAD01	Boechera gunnisoniana	Brassicales	Brassicaceae	Boechera	Rosids
NCBI TSA	GEMG01	Raphanus sativus	Brassicales	Brassicaceae	Raphanus	Rosids
NCBI TSA	GBDX01	Brassica rapa	Brassicales	Brassicaceae	Brassica	Rosids
NCBI TSA	GBEP01	Brassica juncea	Brassicales	Brassicaceae	Brassica	Rosids
NCBI TSA	GBEQ01	Brassica juncea	Brassicales	Brassicaceae	Brassica	Rosids
NCBI TSA	GCRW01	Raphanus sativus	Brassicales	Brassicaceae	Raphanus	Rosids
NCBI TSA	GDFQ01	Brassica napus	Brassicales	Brassicaceae	Brassica	Rosids
NCBI TSA	GAQY01	Brassica oleracea var. capitata	Brassicales	Brassicaceae	Brassica	Rosids
NCBI TSA	GFUS01	Brassica rapa subsp. chinensis	Brassicales	Brassicaceae	Brassica	Rosids
NCBI TSA	GCKC01	Gleditsia sinensis	Fabales	Fabaceae	Gleditsia	Rosids
NCBI TSA	GCVR01	Senna alexandrina	Fabales	Fabaceae	Senna	Rosids
NCBI TSA	GCZV01	Senna alexandrina	Fabales	Fabaceae	Senna	Rosids
NCBI TSA	GEEB01	Senna alexandrina	Fabales	Fabaceae	Senna	Rosids
NCBI TSA	GFOW01	Prosopis cineraria	Fabales	Fabaceae	Prosopis	Rosids
NCBI TSA	GBYE01	Acacia koa	Fabales	Fabaceae	Acacia	Rosids
NCBI TSA	GAOO01	Prosopis alba	Fabales	Fabaceae	Prosopis	Rosids
NCBI TSA	GDRZ01	Leucaena leucocephala	Fabales	Fabaceae	Leucaena	Rosids
NCBI TSA	GDSA01	Leucaena leucocephala	Fabales	Fabaceae	Leucaena	Rosids
NCBI TSA	GABL01	Camelina sativa	Brassicales	Brassicaceae	Camelina	Rosids
NCBI TSA	GABO01	Camelina sativa	Brassicales	Brassicaceae	Camelina	Rosids
NCBI TSA	GAFB01	Camelina sativa	Brassicales	Brassicaceae	Camelina	Rosids
NCBI TSA	GGJX01	Arabidopsis thaliana	Brassicales	Brassicaceae	Arabidopsis	Rosids
NCBI TSA	GFUL01	Arabidopsis halleri subsp. halleri	Brassicales	Brassicaceae	Arabidopsis	Rosids
NCBI TSA	GEMC01	Nasturtium officinale	Brassicales	Brassicaceae	Nasturtium	Rosids
NCBI TSA	GAOK01	Cercis gigantea	Fabales	Fabaceae	Cercis	Rosids
NCBI TSA	GEVI01	Noccaea caerulescens	Brassicales	Brassicaceae	Noccaea	Rosids
NCBI TSA	GEVK01	Noccaea caerulescens	Brassicales	Brassicaceae	Noccaea	Rosids
NCBI TSA	GEVL01	Noccaea caerulescens	Brassicales	Brassicaceae	Noccaea	Rosids
NCBI TSA	GEVM01	Noccaea caerulescens	Brassicales	Brassicaceae	Noccaea	Rosids
NCBI TSA	GASZ01	Noccaea caerulescens	Brassicales	Brassicaceae	Noccaea	Rosids
NCBI TSA	GEIA01	Hevea brasiliensis	Malpighiales	Euphorbiaceae	Hevea	Rosids
NCBI TSA	GBHP01	Hevea brasiliensis	Malpighiales	Euphorbiaceae	Hevea	Rosids
NCBI TSA	GBYA01	Jatropha curcas	Malpighiales	Euphorbiaceae	Jatropha	Rosids
NCBI TSA	GAHK01	Jatropha curcas	Malpighiales	Euphorbiaceae	Jatropha	Rosids
NCBI TSA	GAOW01	Jatropha curcas	Malpighiales	Euphorbiaceae	Jatropha	Rosids
NCBI TSA	GFVC01	Jatropha curcas	Malpighiales	Euphorbiaceae	Jatropha	Rosids
NCBI TSA	GGDV01	Croton tiglium	Malpighiales	Euphorbiaceae	Croton	Rosids
NCBI TSA	GGIF01	Jatropha curcas	Malpighiales	Euphorbiaceae	Jatropha	Rosids
NCBI TSA	GDFU01	Hevea brasiliensis	Malpighiales	Euphorbiaceae	Hevea	Rosids
NCBI TSA	GDHB01	Hevea brasiliensis	Malpighiales	Euphorbiaceae	Hevea	Rosids
NCBI TSA	GEDU01	Jatropha curcas	Malpighiales	Euphorbiaceae	Jatropha	Rosids
NCBI TSA	GFZB01	Hevea brasiliensis subsp. brasiliensis	Malpighiales	Euphorbiaceae	Hevea	Rosids
NCBI TSA	GEYH01	Cucurbita pepo	Cucurbitales	Cucurbitaceae	Cucurbita	Rosids
NCBI TSA	GBZI01	Cucurbita pepo	Cucurbitales	Cucurbitaceae	Cucurbita	Rosids
NCBI TSA	GGKS01	Cucurbita pepo subsp. pepo	Cucurbitales	Cucurbitaceae	Cucurbita	Rosids
NCBI TSA	GEUP01	Zenia insignis	Fabales	Fabaceae	Zenia	Rosids
NCBI TSA	GDGH01	Zenia insignis	Fabales	Fabaceae	Zenia	Rosids
NCBI TSA	GETW01	Euphorbia tirucalli	Malpighiales	Euphorbiaceae	Euphorbia	Rosids
NCBI TSA	GGMH01	Euphorbia lathyris	Malpighiales	Euphorbiaceae	Euphorbia	Rosids
NCBI TSA	GGXM01	Garcinia mangostana	Malpighiales	Clusiaceae	Garcinia	Rosids
NCBI TSA	GFDJ01	Corchorus olitorius	Malvales	Malvaceae	Corchorus	Rosids
NCBI TSA	GFDO01	Corchorus olitorius	Malvales	Malvaceae	Corchorus	Rosids
NCBI TSA	GBSD01	Corchorus capsularis	Malvales	Malvaceae	Corchorus	Rosids
NCBI TSA	GBSE01	Corchorus capsularis	Malvales	Malvaceae	Corchorus	Rosids
NCBI TSA	GCNR01	Corchorus capsularis	Malvales	Malvaceae	Corchorus	Rosids
NCBI TSA	GCNS01	Corchorus capsularis	Malvales	Malvaceae	Corchorus	Rosids
NCBI TSA	GBXG01	Hypericum perforatum	Malpighiales	Hypericaceae	Hypericum	Rosids
NCBI TSA	GFSB01	Hypericum perforatum	Malpighiales	Hypericaceae	Hypericum	Rosids
NCBI TSA	GFSJ01	Hypericum androsaemum	Malpighiales	Hypericaceae	Hypericum	Rosids
NCBI TSA	GFSK01	Hypericum kalmianum	Malpighiales	Hypericaceae	Hypericum	Rosids
NCBI TSA	GFSO01	Hypericum annulatum	Malpighiales	Hypericaceae	Hypericum	Rosids
NCBI TSA	GFSP01	Hypericum perforatum	Malpighiales	Hypericaceae	Hypericum	Rosids
NCBI TSA	GFSQ01	Hypericum tomentosum	Malpighiales	Hypericaceae	Hypericum	Rosids
NCBI TSA	GARR01	Isatis tinctoria	Brassicales	Brassicaceae	Isatis	Rosids
NCBI TSA	GDAU01	Isatis tinctoria	Brassicales	Brassicaceae	Isatis	Rosids
NCBI TSA	GGNI01	Lepidium meyenii	Brassicales	Brassicaceae	Lepidium	Rosids
NCBI TSA	GFIJ01	Gossypium hirsutum	Malvales	Malvaceae	Gossypium	Rosids
NCBI TSA	GBYK01	Gossypium arboreum	Malvales	Malvaceae	Gossypium	Rosids
NCBI TSA	GCJL01	Kosteletzkya pentacarpos	Malvales	Malvaceae	Kosteletzkya	Rosids
NCBI TSA	GALV01	Gossypium hirsutum	Malvales	Malvaceae	Gossypium	Rosids
NCBI TSA	GEED01	Hibiscus cannabinus	Malvales	Malvaceae	Hibiscus	Rosids
NCBI TSA	GANF01	Momordica charantia	Cucurbitales	Cucurbitaceae	Momordica	Rosids
NCBI TSA	GANG01	Momordica charantia	Cucurbitales	Cucurbitaceae	Momordica	Rosids
NCBI TSA	GFHK01	Syzygium luehmannii	Myrtales	Myrtaceae	Syzygium	Rosids
NCBI TSA	GFHL01	Syzygium luehmannii	Myrtales	Myrtaceae	Syzygium	Rosids
NCBI TSA	GFHM01	Syzygium luehmannii	Myrtales	Myrtaceae	Syzygium	Rosids
NCBI TSA	GFHN01	Syzygium luehmannii	Myrtales	Myrtaceae	Syzygium	Rosids
NCBI TSA	GFHO01	Syzygium luehmannii	Myrtales	Myrtaceae	Syzygium	Rosids
NCBI TSA	GFHS01	Syzygium luehmannii	Myrtales	Myrtaceae	Syzygium	Rosids
NCBI TSA	GFHT01	Syzygium luehmannii	Myrtales	Myrtaceae	Syzygium	Rosids
NCBI TSA	GFMF01	Syzygium luehmannii	Myrtales	Myrtaceae	Syzygium	Rosids
NCBI TSA	GADF01	Ziziphus jujuba	Rosales	Rhamnaceae	Ziziphus	Rosids
NCBI TSA	GEFP01	Arachis hypogaea	Fabales	Fabaceae	Arachis	Rosids
NCBI TSA	GEHN01	Apios americana	Fabales	Fabaceae	Apios	Rosids
NCBI TSA	GENV01	Mucuna pruriens	Fabales	Fabaceae	Mucuna	Rosids
NCBI TSA	GEOZ01	Millettia pinnata	Fabales	Fabaceae	Millettia	Rosids
NCBI TSA	GFBY01	Crotalaria juncea	Fabales	Fabaceae	Crotalaria	Rosids
NCBI TSA	GBHK01	Arachis hypogaea	Fabales	Fabaceae	Arachis	Rosids
NCBI TSA	GBIP01	Arachis duranensis	Fabales	Fabaceae	Arachis	Rosids
NCBI TSA	GBIQ01	Arachis ipaensis	Fabales	Fabaceae	Arachis	Rosids
NCBI TSA	GBIR01	Arachis duranensis	Fabales	Fabaceae	Arachis	Rosids
NCBI TSA	GBIS01	Arachis ipaensis	Fabales	Fabaceae	Arachis	Rosids
NCBI TSA	GBIU01	Arachis duranensis	Fabales	Fabaceae	Arachis	Rosids
NCBI TSA	GBIV01	Arachis duranensis	Fabales	Fabaceae	Arachis	Rosids
NCBI TSA	GBIW01	Arachis ipaensis	Fabales	Fabaceae	Arachis	Rosids
NCBI TSA	GBJF01	Arachis duranensis	Fabales	Fabaceae	Arachis	Rosids
NCBI TSA	GBJG01	Arachis ipaensis	Fabales	Fabaceae	Arachis	Rosids
NCBI TSA	GBJK01	Arachis duranensis	Fabales	Fabaceae	Arachis	Rosids
NCBI TSA	GBJL01	Arachis ipaensis	Fabales	Fabaceae	Arachis	Rosids
NCBI TSA	GBJP01	Arachis ipaensis	Fabales	Fabaceae	Arachis	Rosids
NCBI TSA	GBRP01	Lupinus angustifolius	Fabales	Fabaceae	Lupinus	Rosids
NCBI TSA	GBXO01	Vigna radiata	Fabales	Fabaceae	Vigna	Rosids
NCBI TSA	GAER01	Arachis hypogaea	Fabales	Fabaceae	Arachis	Rosids
NCBI TSA	GAIG01	Arachis hypogaea	Fabales	Fabaceae	Arachis	Rosids
NCBI TSA	GAMK01	Phaseolus vulgaris	Fabales	Fabaceae	Phaseolus	Rosids
NCBI TSA	GANR01	Macrotyloma uniflorum	Fabales	Fabaceae	Macrotyloma	Rosids
NCBI TSA	GATE01	Arachis hypogaea	Fabales	Fabaceae	Arachis	Rosids
NCBI TSA	GAZZ01	Ammopiptanthus mongolicus	Fabales	Fabaceae	Ammopiptanthus	Rosids
NCBI TSA	GGED01	Lupinus angustifolius	Fabales	Fabaceae	Lupinus	Rosids
NCBI TSA	GGZP01	Lupinus angustifolius	Fabales	Fabaceae	Lupinus	Rosids
NCBI TSA	GDAH01	Ammopiptanthus mongolicus	Fabales	Fabaceae	Ammopiptanthus	Rosids
NCBI TSA	GDBK01	Arachis stenosperma	Fabales	Fabaceae	Arachis	Rosids
NCBI TSA	GDDN01	Arachis hypogaea	Fabales	Fabaceae	Arachis	Rosids
NCBI TSA	GDKN01	Arachis hypogaea	Fabales	Fabaceae	Arachis	Rosids
NCBI TSA	GEST01	Trifolium repens	Fabales	Fabaceae	Trifolium	Rosids
NCBI TSA	GEUU01	Pisum sativum	Fabales	Fabaceae	Pisum	Rosids
NCBI TSA	GEZC01	Pisum sativum	Fabales	Fabaceae	Pisum	Rosids
NCBI TSA	GFBR01	Lens culinaris	Fabales	Fabaceae	Lens	Rosids
NCBI TSA	GFKW01	Trigonella foenum-graecum	Fabales	Fabaceae	Trigonella	Rosids
NCBI TSA	GFLQ01	Trigonella foenum-graecum	Fabales	Fabaceae	Trigonella	Rosids
NCBI TSA	GFLR01	Trigonella foenum-graecum	Fabales	Fabaceae	Trigonella	Rosids
NCBI TSA	GFLS01	Trigonella foenum-graecum	Fabales	Fabaceae	Trigonella	Rosids
NCBI TSA	GFNC01	Trigonella foenum-graecum	Fabales	Fabaceae	Trigonella	Rosids
NCBI TSA	GFND01	Trigonella foenum-graecum	Fabales	Fabaceae	Trigonella	Rosids
NCBI TSA	GFNH01	Trigonella foenum-graecum	Fabales	Fabaceae	Trigonella	Rosids
NCBI TSA	GBSN01	Lathyrus sativus	Fabales	Fabaceae	Lathyrus	Rosids
NCBI TSA	GBSS01	Lathyrus sativus	Fabales	Fabaceae	Lathyrus	Rosids
NCBI TSA	GCMF01	Pisum sativum	Fabales	Fabaceae	Pisum	Rosids
NCBI TSA	GCMG01	Pisum sativum	Fabales	Fabaceae	Pisum	Rosids
NCBI TSA	GCMH01	Pisum sativum	Fabales	Fabaceae	Pisum	Rosids
NCBI TSA	GCMI01	Pisum sativum	Fabales	Fabaceae	Pisum	Rosids
NCBI TSA	GCMJ01	Pisum sativum	Fabales	Fabaceae	Pisum	Rosids
NCBI TSA	GCMK01	Pisum sativum	Fabales	Fabaceae	Pisum	Rosids
NCBI TSA	GCML01	Pisum sativum	Fabales	Fabaceae	Pisum	Rosids
NCBI TSA	GHJA01	Medicago archiducis-nicolai	Fabales	Fabaceae	Medicago	Rosids
NCBI TSA	GABJ01	Caragana korshinskii	Fabales	Fabaceae	Caragana	Rosids
NCBI TSA	GACB01	Lotus corniculatus	Fabales	Fabaceae	Lotus	Rosids
NCBI TSA	GAFF01	Medicago sativa	Fabales	Fabaceae	Medicago	Rosids
NCBI TSA	GAMJ01	Pisum sativum	Fabales	Fabaceae	Pisum	Rosids
NCBI TSA	GAOU01	Trifolium pratense	Fabales	Fabaceae	Trifolium	Rosids
NCBI TSA	GARZ01	Vicia faba	Fabales	Fabaceae	Vicia	Rosids
NCBI TSA	GASA01	Vicia faba	Fabales	Fabaceae	Vicia	Rosids
NCBI TSA	GFVI01	Aeschynomene evenia var. serrulata	Fabales	Fabaceae	Aeschynomene evenia	Rosids
NCBI TSA	GGIU01	Glycine tomentella	Fabales	Fabaceae	Glycine	Rosids
NCBI TSA	GGIV01	Glycine syndetika	Fabales	Fabaceae	Glycine	Rosids
NCBI TSA	GGIV02	Glycine syndetika	Fabales	Fabaceae	Glycine	Rosids
NCBI TSA	GGIW01	Glycine dolichocarpa	Fabales	Fabaceae	Glycine	Rosids
NCBI TSA	GGKA01	Medicago sativa	Fabales	Fabaceae	Medicago	Rosids
NCBI TSA	GGNK01	Astragalus canadensis	Fabales	Fabaceae	Astragalus	Rosids
NCBI TSA	GGNL01	Galega orientalis	Fabales	Fabaceae	Galega	Rosids
NCBI TSA	GGNM01	Ononis spinosa	Fabales	Fabaceae	Ononis	Rosids
NCBI TSA	GGNN01	Glycyrrhiza uralensis	Fabales	Fabaceae	Glycyrrhiza	Rosids
NCBI TSA	GGNO01	Onobrychis viciifolia	Fabales	Fabaceae	Onobrychis	Rosids
NCBI TSA	GGNP01	Oxytropis lambertii	Fabales	Fabaceae	Oxytropis	Rosids
NCBI TSA	GDJT01	Pisum sativum	Fabales	Fabaceae	Pisum	Rosids
NCBI TSA	GDJU01	Pisum sativum	Fabales	Fabaceae	Pisum	Rosids
NCBI TSA	GDJV01	Pisum sativum	Fabales	Fabaceae	Pisum	Rosids
NCBI TSA	GDJW01	Pisum sativum	Fabales	Fabaceae	Pisum	Rosids
NCBI TSA	GDJZ01	Pisum sativum	Fabales	Fabaceae	Pisum	Rosids
NCBI TSA	GDKT01	Vigna unguiculata subsp. sesquipedalis	Fabales	Fabaceae	Vigna unguiculata	Rosids
NCBI TSA	GDTL01	Pisum sativum	Fabales	Fabaceae	Pisum	Rosids
NCBI TSA	GDTM01	Pisum sativum	Fabales	Fabaceae	Pisum	Rosids
NCBI TSA	GBIX01	Arachis hypogaea var. vulgaris	Fabales	Fabaceae	Arachis	Rosids
NCBI TSA	GBIY01	Arachis hypogaea var. vulgaris	Fabales	Fabaceae	Arachis	Rosids
NCBI TSA	GBIZ01	Arachis hypogaea var. vulgaris	Fabales	Fabaceae	Arachis	Rosids
NCBI TSA	GBJE01	Arachis hypogaea var. vulgaris	Fabales	Fabaceae	Arachis	Rosids
NCBI TSA	GBJH01	Arachis hypogaea var. vulgaris	Fabales	Fabaceae	Arachis	Rosids
NCBI TSA	GBJI01	Arachis hypogaea var. vulgaris	Fabales	Fabaceae	Arachis	Rosids
NCBI TSA	GCKA01	Pisum sativum subsp. sativum	Fabales	Fabaceae	Pisum	Rosids
NCBI TSA	GCMM01	Pisum sativum subsp. sativum	Fabales	Fabaceae	Pisum	Rosids
NCBI TSA	GCMN01	Pisum sativum subsp. sativum	Fabales	Fabaceae	Pisum	Rosids
NCBI TSA	GCMO01	Pisum sativum subsp. sativum	Fabales	Fabaceae	Pisum	Rosids
NCBI TSA	GCMP01	Pisum sativum subsp. sativum	Fabales	Fabaceae	Pisum	Rosids
NCBI TSA	GCMQ01	Pisum sativum subsp. sativum	Fabales	Fabaceae	Pisum	Rosids
NCBI TSA	GGLN01	Phyllanthus emblica	Malpighiales	Phyllanthaceae	Phyllanthus	Rosids
NCBI TSA	GGXO01	Ceanothus thyrsiflorus	Rosales	Rhamnaceae	Ceanothus	Rosids
NCBI TSA	GETJ01	Rosa chinensis	Rosales	Rosaceae	Rosa	Rosids
NCBI TSA	HACC01	Rubus hybrid cultivar	Rosales	Rosaceae	Rubus	Rosids
NCBI TSA	GEYA01	Salix integra	Malpighiales	Salicaceae	Salix	Rosids
NCBI TSA	HACX01	Salix viminalis x (Salix viminalis x Salix schwerinii)	Malpighiales	Salicaceae	Salix	Rosids
NCBI TSA	GGGM01	Salix purpurea	Malpighiales	Salicaceae	Salix	Rosids
NCBI TSA	GGBY01	Caulanthus amplexicaulis	Brassicales	Brassicaceae	Caulanthus	Rosids
NCBI TSA	GGBZ01	Caulanthus amplexicaulis	Brassicales	Brassicaceae	Caulanthus	Rosids
NCBI TSA	GDHR01	Luffa aegyptiaca	Cucurbitales	Cucurbitaceae	Luffa	Rosids
NCBI TSA	GDIG01	Trichosanthes kirilowii	Cucurbitales	Cucurbitaceae	Trichosanthes	Rosids
NCBI TSA	GAKE01	Thlaspi arvense	Brassicales	Brassicaceae	Thlaspi	Rosids
NCBI TSA	IAAX01	Toxicodendron vernicifluum	Sapindales	Anacardiaceae	Toxicodendron	Rosids
NCBI TSA	GBXP01	Vitis vinifera	Vitales	Vitaceae	Vitis	Rosids
NCBI TSA	GAKH01	Vitis vinifera	Vitales	Vitaceae	Vitis	Rosids
NCBI TSA	GDGG01	Akania bidwillii	Brassicales	Akaniaceae	Akania	Rosids
NCBI TSA	GHJS01	Aquilaria malaccensis	Malvales	Thymelaeaceae	Aquilaria	Rosids
NCBI TSA	GGSI01	Aquilaria malaccensis	Malvales	Thymelaeaceae	Aquilaria	Rosids
NCBI TSA	GGGH01	Artocarpus altilis	Rosales	Moraceae	Artocarpus	Rosids
NCBI TSA	GDGC01	Batis maritima	Brassicales	Bataceae	Batis	Rosids
NCBI TSA	GEIC01	Betula papyrifera	Fagales	Betulaceae	Betula	Rosids
NCBI TSA	GDKG01	Bixa orellana	Malvales	Bixaceae	Bixa	Rosids
NCBI TSA	GHEV01	Boehmeria nivea	Rosales	Urticaceae	Boehmeria	Rosids
NCBI TSA	GDGA01	Capparis spinosa	Brassicales	Capparaceae	Capparis	Rosids
NCBI TSA	GFTL01	Carya illinoinensis	Fagales	Juglandaceae	Carya	Rosids
NCBI TSA	GGRT01	Carya illinoinensis	Fagales	Juglandaceae	Carya	Rosids
NCBI TSA	GDAX01	Carya cathayensis	Fagales	Juglandaceae	Carya	Rosids
NCBI TSA	GDQI01	Casuarina equisetifolia	Fagales	Casuarinaceae	Casuarina	Rosids
NCBI TSA	GDQK01	Casuarina equisetifolia	Fagales	Casuarinaceae	Casuarina	Rosids
NCBI TSA	GDQL01	Casuarina equisetifolia	Fagales	Casuarinaceae	Casuarina	Rosids
NCBI TSA	GDQM01	Casuarina equisetifolia	Fagales	Casuarinaceae	Casuarina	Rosids
NCBI TSA	GEBJ01	Casuarina equisetifolia	Fagales	Casuarinaceae	Casuarina	Rosids
NCBI TSA	GGMM01	Cedrela balansae	Sapindales	Meliaceae	Cedrela	Rosids
NCBI TSA	GDFZ01	Cleome violacea	Brassicales	Cleomaceae	Cleome	Rosids
NCBI TSA	GDRJ01	Cleome droserifolia	Brassicales	Cleomaceae	Cleome	Rosids
NCBI TSA	GGSA01	Corylus avellana	Fagales	Betulaceae	Corylus	Rosids
NCBI TSA	GEUI01	Cyclocarya paliurus	Fagales	Juglandaceae	Cyclocarya	Rosids
NCBI TSA	GGXR01	Datisca glomerata	Cucurbitales	Datiscaceae	Datisca	Rosids
NCBI TSA	GEYY01	Duabanga grandiflora	Myrtales	Lythraceae	Duabanga	Rosids
NCBI TSA	GDGK01	Emblingia calceoliflora	Brassicales	Emblingiaceae	Emblingia	Rosids
NCBI TSA	GHGX01	Fagus crenata	Fagales	Fagaceae	Fagus	Rosids
NCBI TSA	HADB01	Fagus sylvatica	Fagales	Fagaceae	Fagus	Rosids
NCBI TSA	IACP01	Ficus carica	Rosales	Moraceae	Ficus	Rosids
NCBI TSA	GAYT01	Ficus carica	Rosales	Moraceae	Ficus	Rosids
NCBI TSA	GDKC01	Ficus carica	Rosales	Moraceae	Ficus	Rosids
NCBI TSA	HAGG01	Geranium pyrenaicum	Geraniales	Geraniaceae	Geranium	Rosids
NCBI TSA	HAGH01	Geranium robertianum	Geraniales	Geraniaceae	Geranium	Rosids
NCBI TSA	GFMQ01	Gynandropsis gynandra	Brassicales	Cleomaceae	Gynandropsis	Rosids
NCBI TSA	GDGD01	Gyrostemon ramulosus	Brassicales	Gyrostemonaceae	Gyrostemon	Rosids
NCBI TSA	GAAW01	Humulus lupulus	Rosales	Cannabaceae	Humulus	Rosids
NCBI TSA	GDGB01	Koeberlinia spinosa	Brassicales	Koeberliniaceae	Koeberlinia	Rosids
NCBI TSA	GGMP01	Laguncularia racemosa	Myrtales	Combretaceae	Laguncularia	Rosids
NCBI TSA	GDGF01	Limnanthes douglasii	Brassicales	Limnanthaceae	Limnanthes	Rosids
NCBI TSA	GFMD01	Litchi chinensis	Sapindales	Sapindaceae	Litchi	Rosids
NCBI TSA	GBRI01	Litchi chinensis	Sapindales	Sapindaceae	Litchi	Rosids
NCBI TSA	GCAD01	Litchi chinensis	Sapindales	Sapindaceae	Litchi	Rosids
NCBI TSA	GAIP01	Litchi chinensis	Sapindales	Sapindaceae	Litchi	Rosids
NCBI TSA	GGFO01	Lumnitzera littorea	Myrtales	Combretaceae	Lumnitzera	Rosids
NCBI TSA	GGFQ01	Lumnitzera racemosa	Myrtales	Combretaceae	Lumnitzera	Rosids
NCBI TSA	GHDH01	Malpighia emarginata	Malpighiales	Malpighiaceae	Malpighia	Rosids
NCBI TSA	GBJO01	Mangifera indica	Sapindales	Anacardiaceae	Mangifera	Rosids
NCBI TSA	GBVW01	Mangifera indica	Sapindales	Anacardiaceae	Mangifera	Rosids
NCBI TSA	GBVX01	Mangifera indica	Sapindales	Anacardiaceae	Mangifera	Rosids
NCBI TSA	GAPC01	Mangifera indica	Sapindales	Anacardiaceae	Mangifera	Rosids
NCBI TSA	GBCV01	Mangifera indica	Sapindales	Anacardiaceae	Mangifera	Rosids
NCBI TSA	GEEC01	Mangifera indica	Sapindales	Anacardiaceae	Mangifera	Rosids
NCBI TSA	GHIY01	Melastoma malabathricum	Myrtales	Melastomataceae	Melastoma	Rosids
NCBI TSA	GFQN01	Melastoma malabathricum	Myrtales	Melastomataceae	Melastoma	Rosids
NCBI TSA	GDGL01	Moringa oleifera	Brassicales	Moringaceae	Moringa	Rosids
NCBI TSA	GBZO01	Morus alba var. alba	Rosales	Moraceae	Morus	Rosids
NCBI TSA	GGJD01	Nothofagus pumilio	Fagales	Nothofagaceae	Nothofagus	Rosids
NCBI TSA	GGJE01	Nothofagus pumilio	Fagales	Nothofagaceae	Nothofagus	Rosids
NCBI TSA	GGJV01	Nothofagus pumilio	Fagales	Nothofagaceae	Nothofagus	Rosids
NCBI TSA	GGJW01	Nothofagus pumilio	Fagales	Nothofagaceae	Nothofagus	Rosids
NCBI TSA	GAOS01	Notholithocarpus densiflorus	Fagales	Fagaceae	Notholithocarpus	Rosids
NCBI TSA	GGJO01	Passiflora oerstedii	Malpighiales	Passifloraceae	Passiflora	Rosids
NCBI TSA	GGZO01	Pelargonium radula	Geraniales	Geraniaceae	Pelargonium	Rosids
NCBI TSA	GDGJ01	Pentadiplandra brazzeana	Brassicales	Pentadiplandraceae	Pentadiplandra	Rosids
NCBI TSA	GBGR01	Punica granatum	Myrtales	Lythraceae	Punica	Rosids
NCBI TSA	GEUR01	Quercus kerrii	Fagales	Fagaceae	Quercus	Rosids
NCBI TSA	GEUS01	Quercus austrocochinchinensis	Fagales	Fagaceae	Quercus	Rosids
NCBI TSA	GHJU01	Quercus castanea	Fagales	Fagaceae	Quercus	Rosids
NCBI TSA	HABZ01	Quercus suber	Fagales	Fagaceae	Quercus	Rosids
NCBI TSA	GFWT01	Quercus ilex	Fagales	Fagaceae	Quercus	Rosids
NCBI TSA	GGQH01	Quercus pubescens	Fagales	Fagaceae	Quercus	Rosids
NCBI TSA	GGQI01	Quercus ilex	Fagales	Fagaceae	Quercus	Rosids
NCBI TSA	GGQJ01	Quercus robur	Fagales	Fagaceae	Quercus	Rosids
NCBI TSA	GFBU01	Rafflesia cantleyi	Malpighiales	Rafflesiaceae	Rafflesia	Rosids
NCBI TSA	GDGE01	Reseda odorata	Brassicales	Resedaceae	Reseda	Rosids
NCBI TSA	GGEC01	Rhizophora mucronata	Malpighiales	Rhizophoraceae	Rhizophora	Rosids
NCBI TSA	GEZF01	Sonneratia caseolaris	Myrtales	Lythraceae	Sonneratia	Rosids
NCBI TSA	GFML01	Tarenaya hassleriana	Brassicales	Cleomaceae	Tarenaya	Rosids
NCBI TSA	GFST01	Toxicodendron radicans subsp. radicans	Sapindales	Anacardiaceae	Toxicodendron	Rosids
NCBI TSA	GEZE01	Trapa bispinosa	Myrtales	Lythraceae	Trapa	Rosids
NCBI TSA	GAVZ01	Tripterygium wilfordii	Celastrales	Celastraceae	Tripterygium	Rosids
NCBI TSA	GDDV01	Tropaeolum majus	Brassicales	Tropaeolaceae	Tropaeolum	Rosids
NCBI TSA	GFBF01	Ulmus pumila	Rosales	Ulmaceae	Ulmus	Rosids
NCBI TSA	GFUU01	Ulmus minor	Rosales	Ulmaceae	Ulmus	Rosids
NCBI TSA	GBZY01	Viola uliginosa	Malpighiales	Violaceae	Viola	Rosids
NCBI TSA	GCAB01	Viola uliginosa	Malpighiales	Violaceae	Viola	Rosids
NCBI TSA	GFWD01	Viola acuminata	Malpighiales	Violaceae	Viola	Rosids
NCBI TSA	GFWF01	Viola verecunda	Malpighiales	Violaceae	Viola	Rosids
NCBI TSA	GFWG01	Viola mandshurica	Malpighiales	Violaceae	Viola	Rosids
NCBI TSA	GFXR01	Viola orientalis	Malpighiales	Violaceae	Viola	Rosids
NCBI TSA	GFWC01	Viola albida var. takahashii	Malpighiales	Violaceae	Viola	Rosids
NCBI TSA	GBTV01	Azolla filiculoides	Salviniales	Salviniaceae	Azolla	Leptosporangiate Monilophytes
NCBI TSA	GELW02	Taxillus chinensis	Santalales	Loranthaceae	Taxillus	Core Eudicots
NCBI TSA	GGNJ01	Hamamelis mollis	Saxifragales	Hamamelidaceae	Hamamelis	Core Eudicots
NCBI TSA	GBFN01	Paeonia lactiflora	Saxifragales	Paeoniaceae	Paeonia	Core Eudicots
NCBI TSA	GBGY01	Paeonia suffruticosa	Saxifragales	Paeoniaceae	Paeonia	Core Eudicots
NCBI TSA	GANK01	Paeonia suffruticosa	Saxifragales	Paeoniaceae	Paeonia	Core Eudicots
NCBI TSA	GFVD01	Rhodiola rosea	Saxifragales	Crassulaceae	Rhodiola	Core Eudicots
NCBI TSA	GFVE01	Rhodiola rosea	Saxifragales	Crassulaceae	Rhodiola	Core Eudicots
NCBI TSA	GFVF01	Rhodiola rosea	Saxifragales	Crassulaceae	Rhodiola	Core Eudicots
NCBI TSA	GEMU01	Selaginella bryopteris	Selaginellales	Selaginellaceae	Selaginella	Lycophytes
NCBI TSA	GFWN01	Spirogyra pratensis	Zygnematales	Zygnemataceae	Spirogyra	Green Algae
NCBI TSA	GBSM01	Spirogyra pratensis	Zygnematales	Zygnemataceae	Spirogyra	Green Algae
NCBI TSA	GFYA01	Zygnema circumcarinatum	Zygnematales	Zygnemataceae	Zygnema	Green Algae
Onekp	AALA	Meliosma cuneifolia	Sabiales	Sabiaceae	Meliosma	Basal Eudicots
Onekp	AAXJ	Atriplex prostrata	Caryophyllales	Chenopodiaceae	Atriplex	Core Eudicots
Onekp	ABCD	Niphotrichum elongatum	Grimmiales	Grimmiaceae	Niphotrichum	Mosses
Onekp	ABEH	Heliotropium greggii	Boraginales	Boraginaceae	Heliotropium	Asterids
Onekp	ABIJ	Selaginella lepidophylla	Selaginellales	Selaginellaceae	Selaginella	Lycophytes
Onekp	ABSS	Sassafras albidum	Laurales	Lauraceae	Sassafras	Magnoliids
Onekp	ACFP	Boehmeria nivea	Rosales	Urticaceae	Boehmeria	Rosids
Onekp	ACRY	Pteromonas	Volvocales	Phacotaceae	Pteromonas	Green Algae
Onekp	ACWS	Agathis macrophylla	Pinales	Araucariaceae	Agathis	Conifers
Onekp	ACYX	Papaver rhoeas	Ranunculales	Papaveraceae	Papaver	Basal Eudicots
Onekp	ADHK	Galax urceolata	Ericales	Diapensiaceae	Galax	Asterids
Onekp	AEKF	Penium margaritaceum	Zygnematales	Peniaceae	Penium	Green Algae
Onekp	AEPI	Linum leonii	Malpighiales	Linaceae	Linum	Rosids
Onekp	AEXY	Blasia	Blasiales	Blasiaceae	Blasia	Liverworts
Onekp	AFLV	Xerophyllum asphodeloides	Liliales	Melanthiaceae	Xerophyllum	Monocots
Onekp	AFPO	Struthiopteris spicant	Polypodiales	Blechnum spicant	Struthiopteris	Leptosporangiate Monilophytes
Onekp	AFQQ	Inula helenium	Asterales	Asteraceae	Inula	Asterids
Onekp	AGIO	Haematococcus lacustris	Volvocales	Haematococcaceae	Haematococcus	Green Algae
Onekp	AGNC	Treubia lacunosa	Treubiales	Treubiaceae	Treubia	Liverworts
Onekp	AHRN	Cuscuta pentagona	Solanales	Convolvulaceae	Cuscuta	Asterids
Onekp	AIGO	Chamaecyparis lawsoniana	Pinales	Cupressaceae	Chamaecyparis	Conifers
Onekp	AIOU	Brugmansia sanguinea	Solanales	Solanaceae	Brugmansia	Asterids
Onekp	AJAU	Rhexinema planctonicum	Chaetophorales	Chaetophoraceae	Rhexinema	Green Algae
Onekp	AJBK	Oenothera elata	Myrtales	Onagraceae	Oenothera	Rosids
Onekp	AJFN	Myrocarpus	Apiales	Myodocarpaceae	Myrocarpus	Asterids
Onekp	AJJE	Terminalia neotaliala	Myrtales	Combretaceae	Terminalia	Rosids
Onekp	AJUW	Chloromonas rosae	Volvocales	Chlamydomonadaceae	Chloromonas	Green Algae
Onekp	AKCR	Parachlorella kessleri	Chlorellales	Chlorellaceae	Parachlorella	Green Algae
Onekp	AKRH	Glycine soja	Fabales	Fabaceae	Glycine	Rosids
Onekp	AKTA	Atriplex hortensis	Caryophyllales	Chenopodiaceae	Atriplex	Core Eudicots
Onekp	AKXB	Phaeomegaceros coriaceus	Dendrocerotales	Dendrocerotaceae	Phaeomegaceros	Hornworts
Onekp	ALUC	Ipomoea quamoclit	Solanales	Convolvulaceae	Ipomoea	Asterids
Onekp	ALVQ	Tmesipteris parva	Psilotales	Psilotaceae	Tmesipteris	Eusporangiate Monilophytes
Onekp	ALZF	Halochlorococcum marinum	Chlorocystidales	Chlorocystidaceae	Halochlorococcum	Green Algae
Onekp	ANON	Leiosporoceros dussii	Leiosporocerotales	Leiosporocerotaceae	Leiosporoceros	Hornworts
Onekp	AOUJ	Chlamydomonas	Volvocales	Chlamydomonadaceae	Chlamydomonas	Green Algae
Onekp	APTP	Ishige okamurae	Ishigeales	Ishigeaceae	Ishige	Chromista (Algae)
Onekp	AQFM	Pseudolarix amabilis	Pinales	Pinaceae	Pseudolarix	Conifers
Onekp	AQGE	Humulus lupulus	Rosales	Cannabaceae	Humulus	Rosids
Onekp	AQXA	Oenothera laciniata	Myrtales	Onagraceae	Oenothera	Rosids
Onekp	AQZD	Flaveria pringlei	Asterales	Asteraceae	Flaveria	Asterids
Onekp	AREG	Nothotsuga longibracteata	Pinales	Pinaceae	Nothotsuga	Conifers
Onekp	ARYD	Oenothera laciniata	Myrtales	Onagraceae	Oenothera	Rosids
Onekp	ASMV	Ilex vomitoria	Aquifoliales	Aquifoliaceae	Ilex	Asterids
Onekp	ASZK	Punctaria latifolia	Ectocarpales	Chordariacea	Punctaria	Chromista (Algae)
Onekp	ATFX	Muntingia calabura	Malvales	Muntingiaceae	Muntingia	Rosids
Onekp	ATQZ	Acacia pycnantha	Fabales	Fabaceae	Acacia	Rosids
Onekp	ATYL	Scutellaria montana	Lamiales	Lamiaceae	Scutellaria	Asterids
Onekp	AUDE	Widdringtonia cedarbergensis	Pinales	Cupressaceae	Widdringtonia	Conifers
Onekp	AUGV	Capnoides sempervirens	Ranunculales	Papaveraceae	Capnoides	Basal Eudicots
Onekp	AUIP	Phelline lucida	Asterales	Phellinaceae	Phelline	Asterids
Onekp	AVJK	Cavendishia cuatrecasasii	Ericales	Ericaceae	Cavendishia	Asterids
Onekp	AWJM	Edgeworthia chrysantha	Malvales	Thymelaeaceae	Edgeworthia	Rosids
Onekp	AWOI	Diphyscium foliosum	Diphysciales	Diphysciaceae	Diphyscium	Mosses
Onekp	AWQB	Picea engelmannii	Pinales	Pinaceae	Picea	Conifers
Onekp	AXAF	Thladiantha villosula	Cucurbitales	Cucurbitaceae	Thladiantha	Rosids
Onekp	AXBO	Sinojackia xylocarpa	Ericales	Styracaceae	Sinojackia	Asterids
Onekp	AXNH	Oenothera filiformis	Myrtales	Onagraceae	Oenothera	Rosids
Onekp	AXPJ	Linum flavum	Malpighiales	Linaceae	Linum	Rosids
Onekp	AYIY	Ruellia brittoniana	Lamiales	Acanthaceae	Ruellia	Asterids
Onekp	AYMT	Eucalyptus leucoxylon	Myrtales	Myrtaceae	Eucalyptus	Rosids
Onekp	AZBL	Petiveria alliacea	Caryophyllales	Petiveriaceae	Petiveria	Core Eudicots
Onekp	AZZW	Chlorokybus atmophyticus	Klebsormidiales	Klebsormidiaceae	Chlorokybus	Green Algae
Onekp	BAHE	Plectranthus scutellarioides	Lamiales	Lamiaceae	Plectranthus	Asterids
Onekp	BAJW	Isochrysis sp.	Isochrysidales	Isochrysidaceae	unclassified Isochrysis	Chromista (Algae)
Onekp	BAKF	Cryptomonas curvata	Cryptomonadales	Cryptomonadaceae	Cryptomonas	Chromista (Algae)
Onekp	BAZF	Chaetopeltis orbicularis	Chaetopeltidales	Chaetopeltidaceae	Chaetopeltis	Green Algae
Onekp	BBBA	Tetrastigma obtectum	Vitales	Vitaceae	Tetrastigma	Rosids
Onekp	BBDD	Pherosphaera fitzgeraldii	Pinales	Podocarpaceae	Pherosphaera	Conifers
Onekp	BCAA	Kirkia wilmsii	Sapindales	Kirkiacae	Kirkia	Rosids
Onekp	BCGB	Cinnamomum camphora	Laurales	Lauraceae	Cinnamomum	Magnoliids
Onekp	BCYF	Chlamydomonas cribrum	Volvocales	Chlamydomonadaceae	Chlamydomonas	Green Algae
Onekp	BDIW	Atriplex hortensis	Caryophyllales	Chenopodiaceae	Atriplex	Core Eudicots
Onekp	BDJQ	Zingiber officinale	Zingiberales	Zingiberaceae	Zingiber	Commelinids
Onekp	BEFC	Manilkara zapota	Ericales	Sapotaceae	Manilkara	Asterids
Onekp	BEGM	Botrypus virginianus	Ophioglossales	Ophioglossaceae	Botrypus	Eusporangiate Monilophytes
Onekp	BEKN	Papaver rhoeas	Ranunculales	Papaveraceae	Papaver	Basal Eudicots
Onekp	BERS	Zaleya pentandra	Caryophyllales	Aizoaceae	Zaleya	Core Eudicots
Onekp	BFIK	Entransia fimbriata	Klebsormidiales	Klebsormidiaceae	Entransia	Green Algae
Onekp	BFJL	Cornus florida	Cornales	Cornaceae	Cornus	Asterids
Onekp	BFMT	Argemone mexicana	Ranunculales	Papaveraceae	Argemone	Basal Eudicots
Onekp	BGXB	Plagiomnium insigne	Bryales	Mielichhoferiaceae	Plagiomnium	Mosses
Onekp	BGZG	Cissus quadrangularis	Vitales	Vitaceae	Cissus	Rosids
Onekp	BHBK	Cosmarium tinctum	Zygnematales	Desmidiaceae	Cosmarium	Green Algae
Onekp	BHYC	Linum lewisii	Malpighiales	Linaceae	Linum	Rosids
Onekp	BIDT	Flaveria cronquistii	Asterales	Asteraceae	Flaveria	Asterids
Onekp	BILC	Prototheca wickerhamii	Chlorellales	Chlorellaceae	Prototheca	Green Algae
Onekp	BIVQ	Osmundastrum cinnamomeum	Osmundales	Osmundaceae	Osmundastrum	Leptosporangiate Monilophytes
Onekp	BJKT	Delosperma echinatum	Caryophyllales	Aizoaceae	Delosperma	Core Eudicots
Onekp	BJSW	Cannabis sativa	Rosales	Cannabaceae	Cannabis	Rosids
Onekp	BKQU	Phytolacca americana	Caryophyllales	Phytolaccaceae	Phytolacca	Core Eudicots
Onekp	BLAJ	Hemerocallis	Asparagales	Hemerocallidaceae	Hemerocallis	Monocots
Onekp	BLVL	Sorbus koehneana	Rosales	Rosaceae	Sorbus	Rosids
Onekp	BLWH	Portulaca mauritiensis	Caryophyllales	Portulacaceae	Portulaca	Core Eudicots
Onekp	BMIF	Odontosoria chinensis	Polypodiales	Lindsaeaceae	Odontosoria	Leptosporangiate Monilophytes
Onekp	BMJR	Adiantum tenerum	Polypodiales	Pteridaceae	Adiantum	Leptosporangiate Monilophytes
Onekp	BMRX	Papaver	Ranunculales	Papaveraceae	Papaver	Basal Eudicots
Onekp	BMSE	Curio rowleyanus	Asterales	Asteraceae	Curio	Asterids
Onekp	BNCU	Radula lindenbergiana	Porellales	Radulaceae	Radula	Liverworts
Onekp	BNDE	Hypericum perforatum	Malpighiales	Hypericaceae	Hypericum	Rosids
Onekp	BNTL	Souroubea exauriculata	Ericales	Marcgraviaceae	Souroubea	Asterids
Onekp	BOGT	Mallomonas sp.	Synurales	Mallomonadaceae	unclassified Mallomonas	Chromista (Algae)
Onekp	BOLZ	Atropa belladonna	Solanales	Solanaceae	Atropa	Asterids
Onekp	BPKH	Neurachne annularis	Poales	Poaceae	Neurachne	Commelinids
Onekp	BPSG	Scouleria aquatica	Grimmiales	Scouleriaceae	Scouleria	Mosses
Onekp	BQEQ	Carapichea ipecacuanha	Gentianales	Rubiaceae	Carapichea	Asterids
Onekp	BRUD	Typha latifolia	Poales	Typhaceae	Typha	Commelinids
Onekp	BSEY	Daenikera	Santalales	Santalaceae	Daenikera	Core Eudicots
Onekp	BSNI	Anthoceros agrestis	Anthocerotales	Anthoceroceae	Anthoceros	Hornworts
Onekp	BSTR	Elegia tectorum	Poales	Restionaceae	Elegia	Commelinids
Onekp	BSVG	Gyrocarpus americanus	Laurales	Hernandiaceae	Gyrocarpus	Magnoliids
Onekp	BTFM	Monomastix opisthostigma	Mamiellales	Monomasticaceae	Monomastix	Green Algae
Onekp	BTTS	Austrotaxus spicata	Pinales	Taxaceae	Austrotaxus	Conifers
Onekp	BTZX	Philadelphus inodorus	Cornales	Hydrangeaceae	Philadelphus	Asterids
Onekp	BUWV	Platycladus orientalis	Pinales	Cupressaceae	Platycladus	Conifers
Onekp	BVOF	Linum perenne	Malpighiales	Linaceae	Linum	Rosids
Onekp	BWRK	Alternanthera sessilis	Caryophyllales	Amaranthaceae	Alternanthera	Core Eudicots
Onekp	BWVJ	Betaphycus philippinensis	Gigartinales	Solieriaceae	Betaphycus	Red Algae
Onekp	BXAY	Neurachne minor	Poales	Poaceae	Neurachne	Commelinids
Onekp	BXBF	Draba sachalinensis	Brassicales	Brassicaceae	Draba	Rosids
Onekp	BYNZ	Portulaca umbraticola	Caryophyllales	Portulacaceae	Portulaca	Core Eudicots
Onekp	BYPY	Brocchinia reducta	Poales	Bromeliaceae	Brocchinia	Commelinids
Onekp	BYQM	Posidonia australis	Alismatales	Posidoniaceae	Posidonia	Monocots
Onekp	BZDF	Oenothera biennis	Myrtales	Onagraceae	Oenothera	Rosids
Onekp	BZMI	Trigastrotheca pentaphylla	Caryophyllales	Molluginaceae	Trigastrotheca	Core Eudicots
Onekp	BZSH	Golenkinia longispicula	Chlorococcales	Golenkiniaceae	Golenkinia	Green Algae
Onekp	CAIX	Melia azedarach	Sapindales	Meliaceae	Melia	Rosids
Onekp	CAPN	Equisetum diffusum	Equisetales	Equisetaceae	Equisetum	Eusporangiate Monilophytes
Onekp	CAQZ	Symphoricarpos	Dipsacales	Caprifoliaceae s. l.	Symphoricarpos	Asterids
Onekp	CBAE	Phlegmariurus myrsinites	Lycopodiales	Huperziaceae	Phlegmariurus	Lycophytes
Onekp	CBJR	Atriplex rosea	Caryophyllales	Chenopodiaceae	Atriplex	Core Eudicots
Onekp	CBNG	Planophila laetevirens	Ulotrichales	Borodinellaceae	Planophila	Green Algae
Onekp	CCHG	Argemone mexicana	Ranunculales	Papaveraceae	Argemone	Basal Eudicots
Onekp	CCID	Akebia trifoliata	Ranunculales	Lardizabalaceae	Akebia	Basal Eudicots
Onekp	CDFR	Manoao colensoi	Pinales	Podocarpaceae	Manoao	Conifers
Onekp	CEWR	Ipomoea lindheimeri	Solanales	Convolvulaceae	Ipomoea	Asterids
Onekp	CFRN	Carthamus lanatus	Asterales	Asteraceae	Carthamus	Asterids
Onekp	CGDN	Tetraclinis	Pinales	Cupressaceae	Tetraclinis	Conifers
Onekp	CGGO	Plumbago auriculata	Caryophyllales	Plumbaginaceae	Plumbago	Core Eudicots
Onekp	CHJJ	Lejeuneaceae	Jungermanniales	Frullaniaceae	Lejeuneaceae	Liverworts
Onekp	CHTD	Oenothera grandis	Myrtales	Onagraceae	Oenothera	Rosids
Onekp	CIAC	Bergenia	Saxifragales	Saxifragaceae	Bergenia	Core Eudicots
Onekp	CIEA	Juncus inflexus	Poales	Juncaceae	Juncus	Commelinids
Onekp	CJGZ	Oenothera nana	Myrtales	Onagraceae	Oenothera	Rosids
Onekp	CJNT	Polypodium glycyrrhiza	Polypodiales	Polypodiaceae	Polypodium	Leptosporangiate Monilophytes
Onekp	CKDK	Ochna serrulata	Malpighiales	Ochnaceae	Ochna	Rosids
Onekp	CKKR	Astilbe chinensis	Saxifragales	Saxifragaceae	Astilbe	Core Eudicots
Onekp	CKXF	Ahnfeltiopsis flabelliformis	Gigartinales	Phyllophoraceae	Ahnfeltiopsis	Red Algae
Onekp	CLMX	Escallonia rubra	Escalloniales	Escalloniaceae	Escallonia	Asterids
Onekp	CLNU	Escallonia	Escalloniales	Escalloniaceae	Escallonia	Asterids
Onekp	CLRW	Bacopa caroliniana	Lamiales	Plantaginaceae	Bacopa	Asterids
Onekp	CMCY	Hesperaloe parviflora	Asparagales	Agavaceae	Hesperaloe	Monocots
Onekp	CMEQ	Pulvigera lyellii	Orthotrichales	Orthotrichaceae	Pulvigera	Mosses
Onekp	CMFF	Lupinus polyphyllus	Fabales	Fabaceae	Lupinus	Rosids
Onekp	CNTZ	Oncidium sphacelatum	Asparagales	Orchidaceae	Oncidium	Monocots
Onekp	COAQ	Malesherbia fasciculata	Malpighiales	Malesherbiaceae	Malesherbia	Rosids
Onekp	COBX	Polypremum procumbens	Lamiales	Tetrachondraceae	Polypremum	Asterids
Onekp	COCP	Triglochin maritima	Alismatales	Juncaginaceae	Triglochin	Monocots
Onekp	CPKP	Lophophora williamsii	Caryophyllales	Cactaceae	Lophophora	Core Eudicots
Onekp	CPLT	Portulaca grandiflora	Caryophyllales	Portulacaceae	Portulaca	Core Eudicots
Onekp	CPOC	Convolvulus arvensis	Solanales	Convolvulaceae	Convolvulus	Asterids
Onekp	CQMG	Ulmus alata	Rosales	Ulmaceae	Ulmus	Rosids
Onekp	CQPW	Anemia tomentosa	Schizaeales	Anemiaceae	Anemia	Leptosporangiate Monilophytes
Onekp	CQQP	Ochlochaete	Ulvales	Ulvaceae	Ochlochaete	Green Algae
Onekp	CRNC	Limnanthes douglasii	Brassicales	Limnanthaceae	Limnanthes	Rosids
Onekp	CSSK	Houttuynia cordata	Piperales	Saururaceae	Houttuynia	Magnoliids
Onekp	CSUV	Cochlearia officinalis	Brassicales	Brassicaceae	Cochlearia	Rosids
Onekp	CSWE	Heliotropium texanum	Boraginales	Boraginaceae	Heliotropium	Asterids
Onekp	CTSS	Tellima breviflora	Saxifragales	Saxifragaceae	Tellima	Core Eudicots
Onekp	CTYH	Basella alba	Caryophyllales	Basellaceae	Basella	Core Eudicots
Onekp	CUTE	Philoxerus vermicularis	Caryophyllales	Amaranthaceae	Philoxerus	Core Eudicots
Onekp	CUVY	Paramollugo nudicaulis	Caryophyllales	Molluginaceae	Paramollugo	Core Eudicots
Onekp	CVDF	Simmondsia chinensis	Caryophyllales	Simmondsiaceae	Simmondsia	Core Eudicots
Onekp	CVEG	Azolla cristata	Salviniales	Salviniaceae	Azolla	Leptosporangiate Monilophytes
Onekp	CWLL	Schlegelia parasitica	Lamiales	Schlegeliaceae	Schlegelia	Asterids
Onekp	CWYJ	Heracleum maximum	Apiales	Apiaceae	Heracleum	Asterids
Onekp	CWZU	Betula pendula	Fagales	Betulaceae	Betula	Rosids
Onekp	CXSJ	Eleusine coracana	Poales	Poaceae	Eleusine	Commelinids
Onekp	CYVA	Actaea racemosa	Ranunculales	Ranunculaceae	Actaea	Basal Eudicots
Onekp	CZJT	Portulaca oleracea	Caryophyllales	Portulacaceae	Portulaca	Core Eudicots
Onekp	CZPV	Moringa oleifera	Brassicales	Moringaceae	Moringa	Rosids
Onekp	DAAD	Ardisia revoluta	Ericales	Myrsinaceae	Ardisia	Asterids
Onekp	DAYQ	Pectiantia pentandra	Saxifragales	Saxifragaceae	Pectiantia	Core Eudicots
Onekp	DBCE	Alternanthera ficoidea	Caryophyllales	Amaranthaceae	Alternanthera	Core Eudicots
Onekp	DBYD	Synura petersenii	Synurales	Mallomonadaceae	Synura	Chromista (Algae)
Onekp	DCCI	Calceolaria pinifolia	Lamiales	Calceolariaceae	Calceolaria	Asterids
Onekp	DCDT	Gaga arizonica	Polypodiales	Pteridaceae	Gaga	Leptosporangiate Monilophytes
Onekp	DCVZ	Plantago coronopus	Lamiales	Plantaginaceae	Plantago	Asterids
Onekp	DDEV	Canella winterana	Canellales	Canellaceae	Canella	Magnoliids
Onekp	DDRL	Tragopogon dubius	Asterales	Asteraceae	Tragopogon	Asterids
Onekp	DEMH	Alternanthera ficoidea	Caryophyllales	Amaranthaceae	Alternanthera	Core Eudicots
Onekp	DESP	Erigeron speciosus	Asterales	Asteraceae	Erigeron	Asterids
Onekp	DFDS	Desmidium aptogonum	Zygnematales	Desmidiaceae	Desmidium	Green Algae
Onekp	DFHO	Danaea nodosa	Marattiales	Marattiaceae	Danaea	Eusporangiate Monilophytes
Onekp	DFYF	Ilex	Aquifoliales	Aquifoliaceae	Ilex	Asterids
Onekp	DGNP	Cannabis sativa	Rosales	Cannabaceae	Cannabis	Rosids
Onekp	DGXS	Freycinetia multiflora	Pandanales	Pandanaceae	Freycinetia	Monocots
Onekp	DHAW	Geum quellyon	Rosales	Rosaceae	Geum	Rosids
Onekp	DHPO	Eupomatia bennettii	Magnoliales	Eupomatiaceae	Eupomatia	Magnoliids
Onekp	DHWX	Fontinalis antipyretica	Hypnales	Fontinalaceae	Fontinalis	Mosses
Onekp	DIBI	Oenothera laciniata	Myrtales	Onagraceae	Oenothera	Rosids
Onekp	DIHD	Heliotropium tenellum	Boraginales	Boraginaceae	Heliotropium	Asterids
Onekp	DJSE	Ophioglossum vulgatum	Ophioglossales	Ophioglossaceae	Ophioglossum	Eusporangiate Monilophytes
Onekp	DKFZ	Mertensia paniculata	Boraginales	Boraginaceae	Mertensia	Asterids
Onekp	DLAI	Solanum lasiophyllum	Solanales	Solanaceae	Solanum	Asterids
Onekp	DLJZ	Solanum ptychanthum	Solanales	Solanaceae	Solanum	Asterids
Onekp	DMIN	Phycella ignea	Asparagales	Amaryllidaceae	Phycella	Monocots
Onekp	DMKC	Hamamelis virginiana	Saxifragales	Hamamelidaceae	Hamamelis	Core Eudicots
Onekp	DMLT	Vitex agnus-castus	Lamiales	Lamiaceae	Vitex	Asterids
Onekp	DNQA	Psychotria	Gentianales	Rubiaceae	Psychotria	Asterids
Onekp	DOVJ	Leontopodium alpinum	Asterales	Asteraceae	Leontopodium	Asterids
Onekp	DPFW	Zephyranthes treatiae	Asparagales	Amaryllidaceae	Zephyranthes	Monocots
Onekp	DRFX	Closterium lunula	Zygnematales	Closteriaceae	Closterium	Green Algae
Onekp	DRGY	Chaetosphaeridium globosum	Coleochaetales	Chaetosphaeridiaceae	Chaetosphaeridium	Green Algae
Onekp	DRIL	Kalanchoe crenata	Saxifragales	Crassulaceae	Kalanchoe	Core Eudicots
Onekp	DSUV	Asclepias curassavica	Gentianales	Apocynaceae	Asclepias	Asterids
Onekp	DSVQ	Oenothera biennis	Myrtales	Onagraceae	Oenothera	Rosids
Onekp	DSWR	Flaveria cronquistii	Asterales	Asteraceae	Flaveria	Asterids
Onekp	DSXO	Cryptomeria japonica	Pinales	Cupressaceae	Cryptomeria	Conifers
Onekp	DTNC	Sinningia tuberosa	Lamiales	Gesneriaceae	Sinningia	Asterids
Onekp	DTOA	Maesa lanceolata	Ericales	Maesaceae	Maesa	Asterids
Onekp	DUMA	Tetraselmis cordiformis	Chlorodendrales	Chlorodendraceae	Tetraselmis	Green Algae
Onekp	DUNJ	Helenium autumnale	Asterales	Asteraceae	Helenium	Asterids
Onekp	DUQG	Tanacetum parthenium	Asterales	Asteraceae	Tanacetum	Asterids
Onekp	DVXD	Allionia incarnata	Caryophyllales	Nyctaginaceae	Allionia	Core Eudicots
Onekp	DVYE	Oedogonium cardiacum	Oedogoniales	Oedogoniaceae	Oedogonium	Green Algae
Onekp	DWAP	Oenothera biennis	Myrtales	Onagraceae	Oenothera	Rosids
Onekp	DWZT	Sagittaria latifolia	Alismatales	Alismataceae	Sagittaria	Monocots
Onekp	DXNY	Microthamnion kuetzingianum	Microthamniales	Microthamniaceae	Microthamnion	Green Algae
Onekp	DXOU	Nothoceros aenigmaticus	Dendrocerotales	Dendrocerotaceae	Nothoceros	Hornworts
Onekp	DXQW	Juglans nigra	Fagales	Juglandaceae	Juglans	Rosids
Onekp	DYFF	Pycnanthemum tenuifolium	Lamiales	Lamiaceae	Pycnanthemum	Asterids
Onekp	DZLN	Oenothera picensis	Myrtales	Onagraceae	Oenothera	Rosids
Onekp	DZPJ	Cylindrocapsa geminella	Ulotrichales	Cylindrocapsaceae	Cylindrocapsa	Green Algae
Onekp	DZQM	Pinus radiata	Pinales	Pinaceae	Pinus	Conifers
Onekp	DZRA	Mirabilis jalapa	Caryophyllales	Nyctaginaceae	Mirabilis	Core Eudicots
Onekp	DZTK	Batis maritima	Brassicales	Bataceae	Batis	Rosids
Onekp	EAAA	Marrubium vulgare	Lamiales	Lamiaceae	Marrubium	Asterids
Onekp	EATP	Microthamnion kuetzingianum	Microthamniales	Microthamniaceae	Microthamnion	Green Algae
Onekp	EAVM	Amelanchier canadensis	Rosales	Rosaceae	Amelanchier	Rosids
Onekp	EBOL	Antirrhinum majus	Lamiales	Plantaginaceae	Antirrhinum	Asterids
Onekp	EBPG	Oenothera grandiflora	Myrtales	Onagraceae	Oenothera	Rosids
Onekp	EBWI	Ochromonas sp.	Chromulinales	Chromulinaceae	unclassified Ochromonas	Chromista (Algae)
Onekp	ECSL	Oenothera filiformis	Myrtales	Onagraceae	Oenothera	Rosids
Onekp	ECTD	Gentiana acaulis	Gentianales	Gentianaceae	Gentiana	Asterids
Onekp	EDBB	Polyscias fruticosa	Apiales	Araliaceae	Polyscias	Asterids
Onekp	EDEQ	Wrightia natalensis	Gentianales	Apocynaceae	Wrightia	Asterids
Onekp	EDHN	Ficus religiosa	Rosales	Moraceae	Ficus	Rosids
Onekp	EDIT	Sesuvium verrucosum	Arecales	Arecaceae	Sesuvium	Commelinids
Onekp	EDXZ	Schlegelia violacea	Lamiales	Schlegeliaceae	Schlegelia	Asterids
Onekp	EEAQ	Sceptridium dissectum	Ophioglossales	Ophioglossaceae	Sceptridium	Eusporangiate Monilophytes
Onekp	EEJO	Ettlia oleoabundans	Volvocales	incertae sedis	Ettlia	Green Algae
Onekp	EEMJ	Thuidium delicatulum	Hypnales	Thuidiaceae	Thuidium	Mosses
Onekp	EFCZ	Eleusine coracana	Poales	Poaceae	Eleusine	Commelinids
Onekp	EFMS	Torreya taxifolia	Pinales	Taxaceae	Torreya	Conifers
Onekp	EGLZ	Prumnopitys andina	Pinales	Podocarpaceae	Prumnopitys	Conifers
Onekp	EGNB	Scourfieldia	Scourfieldiales	Scourfieldiaceae	Scourfieldia	Green Algae
Onekp	EGOS	Allionia	Caryophyllales	Nyctaginaceae	Allionia	Core Eudicots
Onekp	EHNF	Dillenia indica	Dilleniales	Dilleniaceae	Dillenia	Basal Eudicots
Onekp	EIGQ	Heliotropium calcicola	Boraginales	Boraginaceae	Heliotropium	Asterids
Onekp	EILE	Rhamnus japonica	Rosales	Rhamnaceae	Rhamnus	Rosids
Onekp	EITK	Hedera helix	Apiales	Araliaceae	Hedera	Asterids
Onekp	EJBY	Anticharis glandulosa	Lamiales	Scrophulariaceae	Anticharis	Asterids
Onekp	EJCM	Lindenbergia philippensis	Caryophyllales	Plumbaginaceae	Lindenbergia	Core Eudicots
Onekp	EMAL	Ehretia acuminata	Boraginales	Boraginaceae	Ehretia	Asterids
Onekp	EMBR	Ipomoea pubescens	Solanales	Convolvulaceae	Ipomoea	Asterids
Onekp	EMIG	Ouret lanata	Caryophyllales	Amaranthaceae	Ouret	Core Eudicots
Onekp	EMJJ	Borya sphaerocephala	Asparagales	Boryaceae	Borya	Monocots
Onekp	ENAU	Spermatozopsis similis	Volvocales	Chlamydomonadaceae	Spermatozopsis	Green Algae
Onekp	ENCD	Alternanthera brasiliana	Caryophyllales	Amaranthaceae	Alternanthera	Core Eudicots
Onekp	ENQF	Spinulum annotinum	Lycopodiales	Lycopodiaceae	Spinulum	Lycophytes
Onekp	EPRK	Papaver subsp. setigerum	Ranunculales	Papaveraceae	Papaver	Basal Eudicots
Onekp	EPVF	Atriplex prostrata	Caryophyllales	Chenopodiaceae	Atriplex	Core Eudicots
Onekp	EQDA	Salvia	Lamiales	Lamiaceae	Salvia	Asterids
Onekp	EQYT	Oenothera berlandieri	Myrtales	Onagraceae	Oenothera	Rosids
Onekp	ERIA	Heuchera sanguinea	Saxifragales	Saxifragaceae	Heuchera	Core Eudicots
Onekp	ERWT	Ipomoea coccinea	Solanales	Convolvulaceae	Ipomoea	Asterids
Onekp	ERXG	Eschscholzia californica	Ranunculales	Papaveraceae	Eschscholzia	Basal Eudicots
Onekp	ESYX	Cunninghamia lanceolata	Pinales	Cupressaceae	Cunninghamia	Conifers
Onekp	ETCJ	Pilgerodendron uviferum	Pinales	Cupressaceae	Pilgerodendron	Conifers
Onekp	ETGN	Botryococcus braunii	Trebouxiales	Botryococcaceae	Botryococcus	Green Algae
Onekp	EVOD	Eschscholzia californica	Ranunculales	Papaveraceae	Eschscholzia	Basal Eudicots
Onekp	EWHG	Oenothera grandis	Myrtales	Onagraceae	Oenothera	Rosids
Onekp	EWXK	Thyrsopteris elegans	Cyatheales	Thyrsopteridaceae	Thyrsopteris	Leptosporangiate Monilophytes
Onekp	EXGW	Oenothera biennis	Myrtales	Onagraceae	Oenothera	Rosids
Onekp	EXHX	Flaveria angustifolia	Asterales	Asteraceae	Flaveria	Asterids
Onekp	EYKJ	Silybum marianum	Asterales	Asteraceae	Silybum	Asterids
Onekp	EYRD	Alternanthera ficoidea	Caryophyllales	Amaranthaceae	Alternanthera	Core Eudicots
Onekp	EZGR	Portulaca oleracea	Caryophyllales	Portulacaceae	Portulaca	Core Eudicots
Onekp	EZXQ	Cleome violacea	Brassicales	Cleomaceae	Cleome	Rosids
Onekp	EZZT	Passiflora edulis	Malpighiales	Passifloraceae	Passiflora	Rosids
Onekp	FAJB	Paraphymatoceros hallii	Anthocerotales	Notothyladaceae	Paraphymatoceros	Hornworts
Onekp	FAKD	Nelumbo	Proteales	Nelumbonaceae	Nelumbo	Basal Eudicots
Onekp	FALI	Calycanthus floridus	Laurales	Calycanthaceae	Calycanthus	Magnoliids
Onekp	FAMO	Conopholis americana	Lamiales	Orobanchaceae	Conopholis	Asterids
Onekp	FANS	Leiosporoceros dussii	Leiosporocerotales	Leiosporocerotaceae	Leiosporoceros	Hornworts
Onekp	FCBJ	Saxifraga stolonifera	Saxifragales	Saxifragaceae	Saxifraga	Core Eudicots
Onekp	FCCA	Boswellia sacra	Sapindales	Burseraceae	Boswellia	Rosids
Onekp	FCEL	Phormium tenax	Asparagales	Hemerocallidaceae	Phormium	Monocots
Onekp	FCHS	Deparia lobatocrenata	Polypodiales	Athyriaceae	Deparia	Leptosporangiate Monilophytes
Onekp	FDBS	Oenothera biennis	Myrtales	Onagraceae	Oenothera	Rosids
Onekp	FDMM	Salvia rosmarinus	Lamiales	Lamiaceae	Salvia	Asterids
Onekp	FEDW	Epilobium	Myrtales	Onagraceae	Epilobium	Rosids
Onekp	FFFY	Valeriana officinalis	Dipsacales	[Valerianaceae]	Valeriana	Asterids
Onekp	FFGR	Netrium digitus	Zygnematales	Mesotaeniaceae	Netrium	Green Algae
Onekp	FFPD	Ceratodon purpureus	Dicranales	Ditrichaceae	Ceratodon	Mosses
Onekp	FGDU	Syzygium paniculatum	Myrtales	Myrtaceae	Syzygium	Rosids
Onekp	FGRF	Asparagus densiflorus	Asparagales	Asparagaceae	Asparagus	Monocots
Onekp	FHST	Taxodium distichum	Pinales	Cupressaceae	Taxodium	Conifers
Onekp	FIDQ	Undaria pinnatifida	Laminariales	Alariacea	Undaria	Chromista (Algae)
Onekp	FIKG	Sargassum henslowianum	Fucales	Sargassaceae	Sargassum	Chromista (Algae)
Onekp	FITN	Treubia lacunosa	Treubiales	Treubiaceae	Treubia	Liverworts
Onekp	FLTD	Pteris ensiformis	Polypodiales	Pteridaceae	Pteris	Leptosporangiate Monilophytes
Onekp	FMRU	Zygnema	Zygnematales	Zygnemataceae	Zygnema	Green Algae
Onekp	FMVB	Scherffelia dubia	Chlorodendrales	Chlorodendraceae	Scherffelia	Green Algae
Onekp	FMWZ	Dacrycarpus compactus	Pinales	Podocarpaceae	Dacrycarpus	Conifers
Onekp	FNEN	Phlox	Ericales	Polemoniaceae	Phlox	Asterids
Onekp	FNXH	Papaver subsp. setigerum	Ranunculales	Papaveraceae	Papaver	Basal Eudicots
Onekp	FOMH	Sargassum integerrimum	Fucales	Sargassaceae	Sargassum	Chromista (Algae)
Onekp	FONV	Greyia sutherlandii	Geraniales	Melianthaceae	Greyia	Rosids
Onekp	FOYQ	Microspora sp. ASW 06004	Microsporales	Microsporaceae	unclassified Microspora	Green Algae
Onekp	FPCO	Interfilum paradoxum	Ulotrichales	Ulotrichaceae	Interfilum	Green Algae
Onekp	FPLR	Glycine soja	Fabales	Fabaceae	Glycine	Rosids
Onekp	FPYZ	Papaver	Ranunculales	Papaveraceae	Papaver	Basal Eudicots
Onekp	FQGQ	Polystichum acrostichoides	Polypodiales	Dryopteridaceae	Polystichum	Leptosporangiate Monilophytes
Onekp	FQLP	Klebsormidium subtile	Klebsormidiales	Klebsormidiaceae	Klebsormidium	Green Algae
Onekp	FROP	Epifagus virginiana	Ephedrales	Ephedraceae	Epifagus	Gnetales
Onekp	FRPM	Calocedrus decurrens	Pinales	Cupressaceae	Calocedrus	Conifers
Onekp	FSQE	Desmarestia viridis	Desmarestiales	Desmarestiaceae	Desmarestia	Chromista (Algae)
Onekp	FTRP	Gracilaria chouae	Gracilariales	Gracilariaceae	Gracilaria	Red Algae
Onekp	FUMQ	Nepeta cataria	Lamiales	Lamiaceae	Nepeta	Asterids
Onekp	FUPX	Tragopogon pratensis	Asterales	Asteraceae	Tragopogon	Asterids
Onekp	FVXD	Beta vulgaris subsp. maritima	Caryophyllales	Amaranthaceae	Beta vulgaris	Core Eudicots
Onekp	FWBF	Alangium chinense	Saxifragales	Alangiaceae	Alangium	Core Eudicots
Onekp	FWCQ	Garcinia oblongifolia	Malpighiales	Clusiaceae	Garcinia	Rosids
Onekp	FXGI	Stylidium adnatum	Asterales	Stylidiaceae	Stylidium	Asterids
Onekp	FXHG	Hafniomonas reticulata	Volvocales	Dunaliellaceae	Hafniomonas	Green Algae
Onekp	FXJC	Oenothera rosea	Myrtales	Onagraceae	Oenothera	Rosids
Onekp	FYSJ	Fallopia convolvulus	Caryophyllales	Polygonaceae	Fallopia	Core Eudicots
Onekp	FYTP	Daphniphyllum macropodum	Saxifragales	Daphniphyllaceae	Daphniphyllum	Core Eudicots
Onekp	FYUH	Lavandula angustifolia	Lamiales	Lamiaceae	Lavandula	Asterids
Onekp	FZJL	Austrobaileya scandens	Austrobaileyales	Austrobaileyaceae	Austrobaileya	Basalmost angiosperms
Onekp	FZQN	Silene latifolia	Caryophyllales	Caryophyllaceae	Silene	Core Eudicots
Onekp	GAKQ	Schlegelia parasitica	Lamiales	Schlegeliaceae	Schlegelia	Asterids
Onekp	GAMH	Tsuga heterophylla	Pinales	Pinaceae	Tsuga	Conifers
Onekp	GANB	Alsophila spinulosa	Cyatheales	Cyatheaceae	Alsophila	Leptosporangiate Monilophytes
Onekp	GAON	Phlegmariurus squarrosus	Lycopodiales	Lycopodiaceae	Phlegmariurus	Lycophytes
Onekp	GBCQ	Aerva persica	Caryophyllales	Amaranthaceae	Aerva	Core Eudicots
Onekp	GBGT	Xanthidium antilopaeum	Zygnematales	Desmidiaceae	Xanthidium	Green Algae
Onekp	GBGW	Oenothera speciosa	Myrtales	Onagraceae	Oenothera	Rosids
Onekp	GBVZ	Thalictrum thalictroides	Ranunculales	Ranunculaceae	Thalictrum	Basal Eudicots
Onekp	GCFE	Verbena hastata	Lamiales	Verbenaceae	Verbena	Asterids
Onekp	GCYL	Portulaca suffruticosa	Caryophyllales	Portulacaceae	Portulaca	Core Eudicots
Onekp	GDKK	Gloriosa superba	Liliales	Colchicaceae	Gloriosa	Monocots
Onekp	GDUD	Chloromonas reticulata	Volvocales	Chlamydomonadaceae	Chloromonas	Green Algae
Onekp	GDYP	Boerhavia dominii	Caryophyllales	Nyctaginaceae	Boerhavia	Core Eudicots
Onekp	GDZS	Byblis gigantea	Lamiales	Byblidaceae	Byblis	Asterids
Onekp	GEHT	Gleditsia triacanthos	Fabales	Fabaceae	Gleditsia	Rosids
Onekp	GETL	Pogostemon	Lamiales	Lamiaceae	Pogostemon	Asterids
Onekp	GFUR	Chloromonas subdivisa	Volvocales	Chlamydomonadaceae	Chloromonas	Green Algae
Onekp	GFVW	Flaveria pringlei	Asterales	Asteraceae	Flaveria	Asterids
Onekp	GGEA	Cedrus libani	Pinales	Pinaceae	Cedrus	Conifers
Onekp	GGJD	Strychnos spinosa	Gentianales	Loganiaceae	Strychnos	Asterids
Onekp	GGWH	Sphaerozosma laeve	Zygnematales	Desmidiaceae	Sphaerozosma	Green Algae
Onekp	GHLP	Solanum dulcamara	Solanales	Solanaceae	Solanum	Asterids
Onekp	GIOY	Corokia cotoneaster	Asterales	Argophyllaceae	Corokia	Asterids
Onekp	GIPR	Aucuba japonica	Garryales	Garryaceae	Aucuba	Asterids
Onekp	GIWN	Sarcobatus vermiculatus	Caryophyllales	Sarcobataceae	Sarcobatus	Core Eudicots
Onekp	GJIY	Neochloris	Sphaeropleales	Neochloridaceae	Neochloris	Green Algae
Onekp	GJNX	Cypselea humifusa	Caryophyllales	Aizoaceae	Cypselea	Core Eudicots
Onekp	GJPF	Allium sativum	Asparagales	Alliaceae	Allium	Monocots
Onekp	GJTI	Cephalotaxus harringtonia	Pinales	Cephalotaxaceae	Cephalotaxus	Conifers
Onekp	GKAG	Huperzia lucidula	Lycopodiales	Lycopodiaceae	Huperzia	Lycophytes
Onekp	GKCZ	Diselma archeri	Pinales	Cupressaceae	Diselma	Conifers
Onekp	GLVK	Salix eriocephala	Malpighiales	Salicaceae	Salix	Rosids
Onekp	GMAM	Papaver rhoeas	Ranunculales	Papaveraceae	Papaver	Basal Eudicots
Onekp	GMHZ	Cryptomeria japonica	Pinales	Cupressaceae	Cryptomeria	Conifers
Onekp	GNPX	Oxera neriifolia	Lamiales	Lamiaceae	Oxera	Asterids
Onekp	GNQG	Encephalartos barteri	Cycadales	Zamiaceae	Encephalartos	Cycadales
Onekp	GNRI	Digitalis purpurea	Lamiales	Plantaginaceae	Digitalis	Asterids
Onekp	GOQJ	Argemone mexicana	Ranunculales	Papaveraceae	Argemone	Basal Eudicots
Onekp	GOWD	Sphagnum lescurii	Sphagnales	Sphagnaceae	Sphagnum	Mosses
Onekp	GQAV	Mirabilis jalapa	Caryophyllales	Nyctaginaceae	Mirabilis	Core Eudicots
Onekp	GRFT	Buddleja	Lamiales	Scrophulariaceae	Buddleja	Asterids
Onekp	GRKU	Syntrichia princeps	Pottiales	Pottiaceae	Syntrichia	Mosses
Onekp	GRRW	Grevillea robusta	Proteales	Proteaceae	Grevillea	Basal Eudicots
Onekp	GSXD	Myriopteris rufa	Polypodiales	Pteridaceae	Myriopteris	Leptosporangiate Monilophytes
Onekp	GSZA	Lonicera japonica	Dipsacales	Caprifoliaceae	Lonicera	Asterids
Onekp	GTHK	Gnetum montanum	Gnetales	Gnetaceae	Gnetum	Gnetales
Onekp	GTSV	Draba hispida	Brassicales	Brassicaceae	Draba	Rosids
Onekp	GTUO	Huperzia selago	Lycopodiales	Huperziaceae	Huperzia	Lycophytes
Onekp	GUBD	Brachiomonas submarina	Volvocales	Chlamydomonadaceae	Brachiomonas	Green Algae
Onekp	GUMF	Cota tinctoria	Asterales	Asteraceae	Cota	Asterids
Onekp	GVCB	Oenothera affinis	Myrtales	Onagraceae	Oenothera	Rosids
Onekp	GXBM	Coccomyxa subellipsoidea	Chlorococcales	Coccomyxaceae	Coccomyxa	Green Algae
Onekp	GYBH	Codium fragile	Bryopsidales	Codiaceae	Codium	Green Algae
Onekp	GYFU	Polypodium hesperium	Polypodiales	Polypodiaceae	Polypodium	Leptosporangiate Monilophytes
Onekp	GYRP	Euastrum humerosum var. affine	Zygnematales	Desmidiaceae	Euastrum humerosum	Green Algae
Onekp	GZSF	Uniola paniculata	Laminariales	Alariacea	Uniola	Chromista (Algae)
Onekp	GZUR	Oenothera grandiflora	Myrtales	Onagraceae	Oenothera	Rosids
Onekp	HABV	Draba aizoides	Brassicales	Brassicaceae	Draba	Rosids
Onekp	HAEU	Berberidopsis beckleri	Berberidopsidales	Berberidopsidaceae	Berberidopsis	Basal Eudicots
Onekp	HANM	Pholisma arenarium	Boraginales	Boraginaceae	Pholisma	Asterids
Onekp	HAOX	Spirogyra sp.	Zygnematales	Zygnemataceae	unclassified Spirogyra	Green Algae
Onekp	HATH	Aristida stricta	Poales	Poaceae	Aristida	Commelinids
Onekp	HBGV	Sequoia sempervirens	Pinales	Cupressaceae	Sequoia	Conifers
Onekp	HBHB	Aesculus pavia	Sapindales	Sapindaceae	Aesculus	Rosids
Onekp	HBUQ	Licania michauxii	Malpighiales	Chrysobalanaceae	Licania	Rosids
Onekp	HDSY	Aerva persica	Caryophyllales	Amaranthaceae	Aerva	Core Eudicots
Onekp	HDWF	Francoa appendiculata	Geraniales	Melianthaceae	Francoa	Rosids
Onekp	HEGQ	Gymnocarpium dryopteris	Polypodiales	Cystopteridaceae	Gymnocarpium	Leptosporangiate Monilophytes
Onekp	HELY	Cleome violacea	Brassicales	Cleomaceae	Cleome	Rosids
Onekp	HENI	Quercus shumardii	Fagales	Fagaceae	Quercus	Rosids
Onekp	HERT	Sphaerocarpos texanus	Sphaerocarpales	Sphaerocarpaceae	Sphaerocarpos	Liverworts
Onekp	HFIK	Sargassum vachellianum	Fucales	Sargassaceae	Sargassum	Chromista (Algae)
Onekp	HGSM	Gelsemium sempervirens	Gentianales	Gelsemiaceae	Gelsemium	Asterids
Onekp	HHXJ	Tetraselmis striata	Chlorodendrales	Chlorodendraceae	Tetraselmis	Green Algae
Onekp	HIDG	Cosmarium broomei	Zygnematales	Desmidiaceae	Cosmarium	Green Algae
Onekp	HILW	Acmopyle pancheri	Pinales	Podocarpaceae	Acmopyle	Conifers
Onekp	HJMP	Astragalus membranaceus	Fabales	Fabaceae	Astragalus	Rosids
Onekp	HJVM	Cosmarium ochthodes	Zygnematales	Desmidiaceae	Cosmarium	Green Algae
Onekp	HKMQ	Oenothera villaricae	Myrtales	Onagraceae	Oenothera	Rosids
Onekp	HKZW	Mesotaenium caldariorum	Zygnematales	Mesotaeniaceae	Mesotaenium	Green Algae
Onekp	HLJG	Viburnum odoratissimum	Dipsacales	Adoxaceae	Viburnum	Asterids
Onekp	HMFE	Allionia incarnata	Caryophyllales	Nyctaginaceae	Allionia	Core Eudicots
Onekp	HMHL	Marchantia paleacea	Marchantiales	Marchantiaceae	Marchantia	Liverworts
Onekp	HNCF	Linum hirsutum	Malpighiales	Linaceae	Linum	Rosids
Onekp	HNDZ	Cystopteris utahensis	Polypodiales	Cystopteridaceae	Cystopteris	Leptosporangiate Monilophytes
Onekp	HOKG	Nolina atopocarpa	Asparagales	Ruscaceae	Nolina	Monocots
Onekp	HOOU	Oenothera grandiflora	Myrtales	Onagraceae	Oenothera	Rosids
Onekp	HOUF	Cryptomeria japonica	Pinales	Cupressaceae	Cryptomeria	Conifers
Onekp	HPNZ	Oenothera longituba	Myrtales	Onagraceae	Oenothera	Rosids
Onekp	HPXA	Ptilidium pulcherrimum	Jungermanniales	Ptilidiaceae	Ptilidium	Liverworts
Onekp	HQOM	Torreya nucifera	Pinales	Taxaceae	Torreya	Conifers
Onekp	HQRJ	Loropetalum chinense	Saxifragales	Hamamelidaceae	Loropetalum	Core Eudicots
Onekp	HRUR	Utricularia	Lamiales	Lentibulariaceae	Utricularia	Asterids
Onekp	HRVY	Flaveria trinervia	Asterales	Asteraceae	Flaveria	Asterids
Onekp	HRWG	Buxbaumia aphylla	Buxbaumiales	Buxbaumiaceae	Buxbaumia	Mosses
Onekp	HSXO	Ancistrocladus tectorius	Caryophyllales	Ancistrocladaceae	Ancistrocladus	Core Eudicots
Onekp	HTDC	Tamarix chinensis	Caryophyllales	Tamaricaceae	Tamarix	Core Eudicots
Onekp	HTFH	Onoclea sensibilis	Polypodiales	Onocleaceae	Onoclea	Leptosporangiate Monilophytes
Onekp	HTIP	Paeonia lactiflora	Saxifragales	Paeoniacae	Paeonia	Core Eudicots
Onekp	HUGU	Boerhavia dominii	Caryophyllales	Nyctaginaceae	Boerhavia	Core Eudicots
Onekp	HUQC	Scaevola	Asterales	Goodeniaceae	Scaevola	Asterids
Onekp	HURS	Trigastrotheca pentaphylla	Caryophyllales	Molluginaceae	Trigastrotheca	Core Eudicots
Onekp	HUSX	Roridula gorgonias	Ericales	Roridulaceae	Roridula	Asterids
Onekp	HVBQ	Tetraphis pellucida	Tetraphidales	Tetraphidaceae	Tetraphis	Mosses
Onekp	HVNO	Tetraselmis chuii	Chlorodendrales	Chlorodendraceae	Tetraselmis	Green Algae
Onekp	HWUP	Sabal bermudana	Arecales	Arecaceae	Sabal	Commelinids
Onekp	HXCD	Flaveria vaginata	Asterales	Asteraceae	Flaveria	Asterids
Onekp	HXDV	Flaveria pubescens	Asterales	Asteraceae	Flaveria	Asterids
Onekp	HXJE	Serenoa repens	Arecales	Arecaceae	Serenoa	Commelinids
Onekp	HYHN	Prasinoderma coloniale	Prasinococcales	Prasinococcaceae	Prasinoderma	Green Algae
Onekp	HYZL	Akania lucens	Brassicales	Akaniaceae	Akania	Rosids
Onekp	HZHX	Ipomoea nil	Solanales	Convolvulaceae	Ipomoea	Asterids
Onekp	HZTS	Sesuvium portulacastrum	Caryophyllales	Aizoaceae	Sesuvium	Core Eudicots
Onekp	IADP	Deschampsia cespitosa	Poales	Poaceae	Deschampsia	Commelinids
Onekp	IAJW	Amentotaxus argotaenia	Pinales	Cephalotaxaceae	Amentotaxus	Conifers
Onekp	IANR	Rosa palustris	Rosales	Rosaceae	Rosa	Rosids
Onekp	IAYV	Rhodomonas sp.	Pyrenomonadales	Pyrenomonadaceae	unclassified Rhodomonas	Chromista (Algae)
Onekp	ICNN	Yucca filamentosa	Asparagales	Agavaceae	Yucca	Monocots
Onekp	ICOX	Eleusine coracana	Poales	Poaceae	Eleusine	Commelinids
Onekp	ICUS	Oenothera laciniata	Myrtales	Onagraceae	Oenothera	Rosids
Onekp	IDAU	Oenothera elata subsp. hookeri	Myrtales	Onagraceae	Oenothera	Rosids
Onekp	IDGE	Euploca racemosa	Boraginales	Boraginaceae	Euploca	Asterids
Onekp	IEHF	Dumontia simplex	Gigartinales	Dumontiaceae	Dumontia	Red Algae
Onekp	IEPQ	Salix dasyclados	Malpighiales	Salicaceae	Salix	Rosids
Onekp	IFCJ	Canella winterana	Canellales	Canellaceae	Canella	Magnoliids
Onekp	IFLI	Callitris gracilis	Pinales	Cupressaceae	Callitris	Conifers
Onekp	IGUH	Schwetschkeopsis fabronia	Hypnales	Leucodontaceae	Schwetschkeopsis	Mosses
Onekp	IHCQ	Crossopetalum rhacoma	Celastrales	Celastraceae	Crossopetalum	Rosids
Onekp	IHJY	Kappaphycus alvarezii	Gigartinales	Solieriaceae	Kappaphycus	Red Algae
Onekp	IHOI	Chloromonas oogama	Volvocales	Chlamydomonadaceae	Chloromonas	Green Algae
Onekp	IHPC	Platycodon grandiflorus	Asterales	Campanulaceae	Platycodon	Asterids
Onekp	IHWO	Marchantia paleacea	Marchantiales	Marchantiaceae	Marchantia	Liverworts
Onekp	IIFB	Oenothera gaura	Myrtales	Onagraceae	Oenothera	Rosids
Onekp	IIOL	Pinus parviflora	Pinales	Pinaceae	Pinus	Conifers
Onekp	IJMT	Aphanochaete repens	Chaetophorales	Aphanochaetaceae	Aphanochaete	Green Algae
Onekp	IKFD	Quassia amara	Sapindales	Simaroubaceae	Quassia	Rosids
Onekp	IKIZ	Grateloupia livida	Halymeniales	Halymeniaceae	Grateloupia	Red Algae
Onekp	IKWM	Gracilariopsis lemaneiformis	Gracilariales	Gracilariaceae	Gracilariopsis	Red Algae
Onekp	ILBQ	Conocephalum conicum	Marchantiales	Conocephalaceae	Conocephalum	Liverworts
Onekp	IMZV	Oenothera grandis	Myrtales	Onagraceae	Oenothera	Rosids
Onekp	INQX	Salix acutifolia	Malpighiales	Salicaceae	Salix	Rosids
Onekp	INSP	Morella cerifera	Fagales	Myricaceae	Morella	Rosids
Onekp	IORZ	Papaver rhoeas	Ranunculales	Papaveraceae	Papaver	Basal Eudicots
Onekp	IOVS	Pseudotsuga menziesii	Pinales	Pinaceae	Pseudotsuga	Conifers
Onekp	IPPG	Heliotropium filiforme	Boraginales	Boraginaceae	Heliotropium	Asterids
Onekp	IPUI	Flaveria brownii	Asterales	Asteraceae	Flaveria	Asterids
Onekp	IPWB	Brassica nigra	Brassicales	Brassicaceae	Brassica	Rosids
Onekp	IQJU	Anthoceros angustus	Anthocerotales	Anthoceroceae	Anthoceros	Hornworts
Onekp	IQYY	Narcissus viridiflorus	Asparagales	Amaryllidaceae	Narcissus	Monocots
Onekp	IRAF	Argemone mexicana	Ranunculales	Papaveraceae	Argemone	Basal Eudicots
Onekp	IRBN	Scapania nemorea	Jungermanniales	Scapaniaceae	Scapania	Liverworts
Onekp	IRYH	Heterochlamydomonas inaequalis	Volvocales	Chlamydomonadaceae	Heterochlamydomonas	Green Algae
Onekp	IRZA	Proteomonas sulcata	Pyrenomonadales	Geminigeraceae	Proteomonas	Chromista (Algae)
Onekp	ISGT	Hormidiella	Chaetophorales	Chaetophoraceae	Klebsormidiales	Green Algae
Onekp	ISHC	Staurastrum sebaldii	Zygnematales	Desmidiaceae	Staurastrum	Green Algae
Onekp	ISIM	Nephroselmis pyriformis	Nephroselmidales	Nephroselmidaceae	Nephroselmis	Green Algae
Onekp	ISPU	Volvox globator	Volvocales	Volvocaceae	Volvox	Green Algae
Onekp	IUSR	Myriophyllum aquaticum	Saxifragales	Haloragaceae	Myriophyllum	Core Eudicots
Onekp	IWIS	Portulaca pilosa	Caryophyllales	Portulacaceae	Portulaca	Core Eudicots
Onekp	IWJG	Heliotropium texanum	Boraginales	Boraginaceae	Heliotropium	Asterids
Onekp	IWMW	Buxus sempervirens	Buxales	Buxaceae	Buxus	Basal Eudicots
Onekp	IXEM	Brodiaea sierrae	Asparagales	Themidaceae	Brodiaea	Monocots
Onekp	IXLH	Polypodium hesperium	Polypodiales	Polypodiaceae	Polypodium	Leptosporangiate Monilophytes
Onekp	IXVJ	Menyanthes trifoliata	Asterales	Menyanthaceae	Menyanthes	Asterids
Onekp	IYDF	Thymus vulgaris	Lamiales	Lamiaceae	Thymus	Asterids
Onekp	IZGN	Dacrydium balansae	Pinales	Podocarpaceae	Dacrydium	Conifers
Onekp	IZLO	Lobelia siphilitica	Asterales	Campanulaceae	Lobelia	Asterids
Onekp	IZNU	Ipomoea lobata	Solanales	Convolvulaceae	Ipomoea	Asterids
Onekp	JADL	Rhynchostegium serrulatum	Hypnales	Brachytheciaceae	Rhynchostegium	Mosses
Onekp	JAFJ	Bougainvillea spectabilis	Caryophyllales	Nyctaginaceae	Bougainvillea	Core Eudicots
Onekp	JBGU	Amaranthus palmeri	Caryophyllales	Amaranthaceae	Amaranthus	Core Eudicots
Onekp	JBLI	Danaea	Polypodiales	Elaphoglossaceae	Danaea	Leptosporangiate Monilophytes
Onekp	JBND	Pinus ponderosa	Pinales	Pinaceae	Pinus	Conifers
Onekp	JBYE	Hedera helix	Apiales	Araliaceae	Hedera	Asterids
Onekp	JCLQ	Apocynum androsaemifolium	Gentianales	Apocynaceae	Apocynum	Asterids
Onekp	JCMU	Pinguicula caudata	Lamiales	Lentibulariaceae	Pinguicula	Asterids
Onekp	JCXF	Scytosiphon lomentaria	Ectocarpales	Scytosiphonaceae	Scytosiphon	Chromista (Algae)
Onekp	JDQB	Neocallitropsis pancheri	Pinales	Cupressaceae	Neocallitropsis	Conifers
Onekp	JDTY	Rhodophiala pratensis	Asparagales	Amaryllidaceae	Rhodophiala	Monocots
Onekp	JEBK	Eucheuma denticulatum	Gigartinales	Solieriaceae	Eucheuma	Red Algae
Onekp	JEPE	Flaveria bidentis	Asterales	Asteraceae	Flaveria	Asterids
Onekp	JETM	Bauhinia tomentosa	Fabales	Fabaceae	Bauhinia	Rosids
Onekp	JEXA	Impatiens balsamina	Ericales	Balsaminaceae	Impatiens	Asterids
Onekp	JFAJ	Ipomoea leptophylla	Solanales	Convolvulaceae	Ipomoea	Asterids
Onekp	JGAB	Mirabilis jalapa	Caryophyllales	Nyctaginaceae	Mirabilis	Core Eudicots
Onekp	JGGD	Sargassum muticum	Fucales	Sargassacea	Sargassum	Chromista (Algae)
Onekp	JGYZ	Holarrhena pubescens	Gentianales	Apocynaceae	Holarrhena	Asterids
Onekp	JHCN	Oxalis	Oxalidales	Oxalidaceae	Oxalis	Rosids
Onekp	JHFI	Pellia neesiana	Pelliales	Pelliaceae	Pellia	Liverworts
Onekp	JHUL	Hemerocallis	Asparagales	Hemerocallidaceae	Hemerocallis	Monocots
Onekp	JIWJ	Acrosiphonia	Ulotrichales	Ulotrichaceae	Acrosiphonia	Green Algae
Onekp	JJZR	Rhodochaete parvula	Rhodochaetales	Rhodochaetaceae	Rhodochaete	Red Algae
Onekp	JKAA	Selaginella wallacei	Selaginellales	Selaginellaceae	Selaginella	Lycophytes
Onekp	JKHA	Cyanoptyche gloeocystis	Glaucophyta (Algae)	incertae sedis	Cyanoptyche	Glaucophyta (Algae)
Onekp	JKKI	Lobomonas rostrata	Volvocales	Chlamydomonadaceae	Lobomonas	Green Algae
Onekp	JKNQ	Oenothera suffulta	Myrtales	Onagraceae	Oenothera	Rosids
Onekp	JLLY	Melaleuca quinquenervia	Myrtales	Myrtaceae	Melaleuca	Rosids
Onekp	JLOV	Pereskia aculeata	Caryophyllales	Cactaceae	Pereskia	Core Eudicots
Onekp	JMJV	Oenothera gaura	Myrtales	Onagraceae	Oenothera	Rosids
Onekp	JMTE	Pseudoscourfieldia marina	Pseudoscourfieldiales	Pycnococcaceae	Pseudoscourfieldia	Green Algae
Onekp	JMUI	Stigeoclonium helveticum	Chaetophorales	Chaetophoraceae	Stigeoclonium	Green Algae
Onekp	JMXW	Bryum argenteum	Bryales	Bryaceae	Bryum	Mosses
Onekp	JNKW	Cicerbita plumieri	Asterales	Asteraceae	Cicerbita	Asterids
Onekp	JNUB	Maranta leuconeura	Zingiberales	Marantaceae	Maranta	Commelinids
Onekp	JNVS	Datura metel	Solanales	Solanaceae	Datura	Asterids
Onekp	JOIS	Koeberlinia spinosa	Brassicales	Koeberliniaceae	Koeberlinia	Rosids
Onekp	JOJQ	Cylindrocystis cushleckae	Zygnematales	Zygnemataceae	Cylindrocystis	Green Algae
Onekp	JOPH	Carapichea ipecacuanha	Gentianales	Rubiaceae	Carapichea	Asterids
Onekp	JPDJ	Symplocos	Ericales	Symplocaceae	Symplocos	Asterids
Onekp	JPYU	Marchantia polymorpha	Marchantiales	Marchantiaceae	Marchantia	Liverworts
Onekp	JQCX	Curcuma sumatrana	Zingiberales	Zingiberaceae	Curcuma	Commelinids
Onekp	JQFK	Nannochloropsis oculata	Eustigmatales	Monodopsidaceae	Nannochloropsis	Chromista (Algae)
Onekp	JRDV	Pediastrum duplex	Chlorococcales	Hydrodictyaceae	Pediastrum	Green Algae
Onekp	JRGZ	Chlamydomonas moewusii	Volvocales	Chlamydomonadaceae	Chlamydomonas	Green Algae
Onekp	JRNA	Phyllocladus hypophyllus	Pinales	Podocarpaceae	Phyllocladus	Conifers
Onekp	JROW	Punica granatum	Myrtales	Lythraceae	Punica	Rosids
Onekp	JSAG	Masdevallia yungasensis	Asparagales	Orchidaceae	Masdevallia	Monocots
Onekp	JSVC	Papaver subsp. setigerum	Ranunculales	Papaveraceae	Papaver	Basal Eudicots
Onekp	JSZD	Bursera simaruba	Sapindales	Burseraceae	Bursera	Rosids
Onekp	JTIG	Bryopsis plumosa	Bryopsidales	Bryopsidaceae	Bryopsis	Green Algae
Onekp	JTQQ	Glycyrrhiza lepidota	Fabales	Fabaceae	Glycyrrhiza	Rosids
Onekp	JTRM	Dipsacus sativus	Dipsacales	[Dipsacaceae]	Dipsacus	Asterids
Onekp	JUWL	Keteleeria evelyniana	Pinales	Pinaceae	Keteleeria	Conifers
Onekp	JVBR	Aloe vera	Asparagales	Asphodelaceae	Aloe	Monocots
Onekp	JVSZ	Equisetum hyemale	Equisetales	Equisetaceae	Equisetum	Eusporangiate Monilophytes
Onekp	JWEY	Heliotropium	Boraginales	Boraginaceae	Heliotropium	Asterids
Onekp	JWGT	Volvox aureus	Volvocales	Volvocaceae	Volvox	Green Algae
Onekp	JYMN	Flaveria brownii	Asterales	Asteraceae	Flaveria	Asterids
Onekp	JYOB	Oenothera filiformis	Myrtales	Onagraceae	Oenothera	Rosids
Onekp	JZHZ	Flaveria pubescens	Asterales	Asteraceae	Flaveria	Asterids
Onekp	JZVE	Parasitaxus usta	Pinales	Podocarpaceae	Parasitaxus	Conifers
Onekp	KADG	Ignatius tetrasporus	Ulotrichales	Ulotrichaceae	Ignatius	Green Algae
Onekp	KAOV	Punica granatum	Myrtales	Lythraceae	Punica	Rosids
Onekp	KAWQ	Stangeria eriopus	Cycadales	Stangeriaceae	Stangeria	Cycadales
Onekp	KAYP	Lindera benzoin	Laurales	Lauraceae	Lindera	Magnoliids
Onekp	KBRW	Oenothera clelandii	Myrtales	Onagraceae	Oenothera	Rosids
Onekp	KBXS	Allium commutatum	Asparagales	Alliaceae	Allium	Monocots
Onekp	KCPT	Linum macraei	Malpighiales	Linaceae	Linum	Rosids
Onekp	KDCH	Portulaca umbraticola	Caryophyllales	Portulacaceae	Portulaca	Core Eudicots
Onekp	KEFD	Encalypta streptocarpa	Encalyptales	Encalyptaceae	Encalypta	Mosses
Onekp	KEGA	Glycine soja	Fabales	Fabaceae	Glycine	Rosids
Onekp	KETZ	Distimake dissectus	Solanales	Convolvulaceae	Distimake	Asterids
Onekp	KEYW	Gonatozygon kinahani	Zygnematales	Gonatozygaceae	Gonatozygon	Green Algae
Onekp	KFAL	Oenothera rosea	Myrtales	Onagraceae	Oenothera	Rosids
Onekp	KFEB	Haematococcus lacustris	Volvocales	Haematococcaceae	Haematococcus	Green Algae
Onekp	KFZY	Tragopogon castellanus	Asterales	Asteraceae	Tragopogon	Asterids
Onekp	KGJF	Tragopogon porrifolius	Asterales	Asteraceae	Tragopogon	Asterids
Onekp	KIIX	Pilularia globulifera	Salviniales	Marsileaceae	Pilularia	Leptosporangiate Monilophytes
Onekp	KJAA	Trigastrotheca pentaphylla	Caryophyllales	Molluginaceae	Trigastrotheca	Core Eudicots
Onekp	KJBH	Flaveria cronquistii	Asterales	Asteraceae	Flaveria	Asterids
Onekp	KJYC	Selaginella willdenowii	Selaginellales	Selaginellaceae	Selaginella	Lycophytes
Onekp	KJZG	Asplenium platyneuron	Polypodiales	Aspleniaceae	Asplenium	Leptosporangiate Monilophytes
Onekp	KKCW	Papaver	Ranunculales	Papaveraceae	Papaver	Basal Eudicots
Onekp	KKDQ	Salix viminalis	Malpighiales	Salicaceae	Salix	Rosids
Onekp	KLGF	Sundacarpus amarus	Pinales	Podocarpaceae	Sundacarpus	Conifers
Onekp	KMNX	Nucleotaenium eifelense	Zygnematales	Mesotaeniaceae	Nucleotaenium	Green Algae
Onekp	KNKV	Heliconia	Zingiberales	Heliconiaceae	Heliconia	Commelinids
Onekp	KNMB	Lathyrus sativus	Fabales	Fabaceae	Lathyrus	Rosids
Onekp	KOFB	Drimia maritima	Asparagales	Hyacinthaceae	Drimia	Monocots
Onekp	KPTE	Bixa orellana	Malvales	Bixaceae	Bixa	Rosids
Onekp	KPUM	Exacum affine	Gentianales	Gentianaceae	Exacum	Asterids
Onekp	KRJP	Peumus boldus	Laurales	Monimiaceae	Peumus	Magnoliids
Onekp	KRUQ	Porella navicularis	Porellales	Porellaceae	Porella	Liverworts
Onekp	KSDC	Campanula delicatula	Asterales	Campanulaceae	Campanula	Asterids
Onekp	KSFK	Desmochloris halophila	Sphaeropleales	Chlorosarcinaceae	Desmochloris	Green Algae
Onekp	KTAR	Chionanthus retusus	Lamiales	Oleaceae	Chionanthus	Asterids
Onekp	KTQI	Alternanthera brasiliana	Caryophyllales	Amaranthaceae	Alternanthera	Core Eudicots
Onekp	KTWL	Kaliphora madagascariensis	Solanales	Montiniaceae	Kaliphora	Asterids
Onekp	KUJU	Gonium pectorale	Volvocales	Goniaceae	Gonium	Green Algae
Onekp	KUXM	Selaginella selaginoides	Selaginellales	Selaginellaceae	Selaginella	Lycophytes
Onekp	KVAY	Tribulus eichlerianus	Zygophyllales	Zygophyllaceae	Tribulus	Rosids
Onekp	KVFU	Diospyros malabarica	Ericales	Ebenaceae	Diospyros	Asterids
Onekp	KWGC	Crassula perforata	Saxifragales	Crassulaceae	Crassula	Core Eudicots
Onekp	KXSK	Agave tequilana	Asparagales	Agavaceae	Agave	Monocots
Onekp	KYAD	Celtis occidentalis	Rosales	Cannabaceae	Celtis	Rosids
Onekp	KYIO	Mesostigma viride	Mesostigmatales	Mesostigmataceae	Mesostigma	Green Algae
Onekp	KYNE	Cyanella orchidiformis	Asparagales	Tecophilaeaceae	Cyanella	Monocots
Onekp	KZED	Senna hebecarpa	Fabales	Fabaceae	Senna	Rosids
Onekp	LACT	Oenothera gaura	Myrtales	Onagraceae	Oenothera	Rosids
Onekp	LAPO	Draba oligosperma	Brassicales	Brassicaceae	Draba	Rosids
Onekp	LBRP	Chloromonas reticulata	Volvocales	Chlamydomonadaceae	Chloromonas	Green Algae
Onekp	LBZM	Atriplex rosea	Caryophyllales	Chenopodiaceae	Atriplex	Core Eudicots
Onekp	LDEL	Portulaca amilis	Porphyridiales	Porphyridiaceae	Portulaca	Red Algae
Onekp	LDME	Amaryllis belladonna	Asparagales	Amaryllidaceae	Amaryllis	Monocots
Onekp	LDRY	Sargassum fusiforme	Fucales	Sargassaceae	Sargassum	Chromista (Algae)
Onekp	LELS	Ludisia discolor	Asparagales	Orchidaceae	Ludisia	Monocots
Onekp	LEMW	Curcuma sumatrana	Zingiberales	Zingiberaceae	Curcuma	Commelinids
Onekp	LETF	Floydiella terrestris	Ulotrichales	Borodinellaceae	Floydiella	Green Algae
Onekp	LFII	Linum perenne	Malpighiales	Linaceae	Linum	Rosids
Onekp	LFOG	Salix purpurea	Malpighiales	Salicaceae	Salix	Rosids
Onekp	LFQH	Portulaca amilis	Caryophyllales	Portulacaceae	Portulaca	Core Eudicots
Onekp	LFVP	Marchantia paleacea	Marchantiales	Marchantiaceae	Marchantia	Liverworts
Onekp	LGDQ	Selaginella apoda	Selaginellales	Selaginellaceae	Selaginella	Lycophytes
Onekp	LGOW	Schistochila	Jungermanniales	Schistochilaceae	Schistochila	Liverworts
Onekp	LHDP	Oenothera gaura	Myrtales	Onagraceae	Oenothera	Rosids
Onekp	LHLE	Cystopteris fragilis	Polypodiales	Cystopteridaceae	Cystopteris	Leptosporangiate Monilophytes
Onekp	LHSH	Punica granatum	Myrtales	Lythraceae	Punica	Rosids
Onekp	LIRF	Dictyopteris undulata	Dictyotales	Dictyotaceae	Dictyopteris	Chromista (Algae)
Onekp	LJPN	Gracilaria blodgettii	Gracilariales	Gracilariaceae	Gracilaria	Red Algae
Onekp	LJQF	Draba ossetica	Brassicales	Brassicaceae	Draba	Rosids
Onekp	LKKX	Talinum	Caryophyllales	Talinaceae	Talinum	Core Eudicots
Onekp	LLEN	Pavlova lutheri	Pavlovales	Pavlovaceae	Pavlova	Chromista (Algae)
Onekp	LLQV	Portulaca cryptopetala	Caryophyllales	Portulaca cryptopetala	Portulaca	Core Eudicots
Onekp	LLXJ	Chroodactylon ornatum	Stylonematales	Stylonemataceae	Chroodactylon	Red Algae
Onekp	LMVB	Liquidambar styraciflua	Saxifragales	Altingiaceae	Liquidambar	Core Eudicots
Onekp	LMXP	Flaveria brownii	Asterales	Asteraceae	Flaveria	Asterids
Onekp	LNER	Casuarina glauca	Fagales	Casuarinacae	Casuarina	Rosids
Onekp	LNIL	Pteromonas angulosa	Volvocales	Phacotaceae	Pteromonas	Green Algae
Onekp	LNSF	Stereodon subimponens	Hypnales	Pylaisiaceae	Stereodon	Mosses
Onekp	LPGY	Viola tricolor	Malpighiales	Violaceae	Viola	Rosids
Onekp	LQJY	Solanum virginianum	Solanales	Solanaceae	Solanum	Asterids
Onekp	LQUX	Glycine soja	Fabales	Fabaceae	Glycine	Rosids
Onekp	LRRR	Teucrium chamaedrys	Lamiales	Lamiaceae	Teucrium	Asterids
Onekp	LRTN	Monotropa uniflora	Ericales	Ericaceae	Monotropa	Asterids
Onekp	LSHT	Bolbocoleon piliferum	Ulvales	Bolbocoleonaceae	Bolbocoleon	Green Algae
Onekp	LSJW	Ruscus	Asparagales	Ruscaceae	Ruscus	Monocots
Onekp	LSKK	Orchidantha maxillarioides	Zingiberales	Lowiaceae	Orchidantha	Commelinids
Onekp	LSLA	Euphorbia mesembryanthemifolia	Malpighiales	Euphorbiaceae	Euphorbia	Rosids
Onekp	LTZF	Sisyrinchium angustifolium	Asparagales	Iridaceae	Sisyrinchium	Monocots
Onekp	LUNL	Alternanthera sessilis	Caryophyllales	Amaranthaceae	Alternanthera	Core Eudicots
Onekp	LVNW	Cocculus laurifolius	Ranunculales	Menispermaceae	Cocculus	Basal Eudicots
Onekp	LVUS	Cleome violacea	Brassicales	Cleomaceae	Cleome	Rosids
Onekp	LWCK	Lycium barbarum	Solanales	Solanaceae	Lycium	Asterids
Onekp	LWDA	Alnus serrulata	Fagales	Betulaceae	Alnus	Rosids
Onekp	LXGM	Glycine soja	Fabales	Fabaceae	Glycine	Rosids
Onekp	LXRN	Prymnesium parvum	Prymnesiales	Prymnesiaceae	Prymnesium	Chromista (Algae)
Onekp	LYPZ	Flaveria pubescens	Asterales	Asteraceae	Flaveria	Asterids
Onekp	MAQO	Gomortega keule	Laurales	Gomortegaceae	Gomortega	Magnoliids
Onekp	MBQU	Gynandropsis gynandra	Brassicales	Cleomaceae	Gynandropsis	Rosids
Onekp	MBWM	Boerhavia coccinea	Caryophyllales	Nyctaginaceae	Boerhavia	Core Eudicots
Onekp	MCHJ	Micrasterias fimbriata	Zygnematales	Desmidiaceae	Micrasterias	Green Algae
Onekp	MCNW	Cannabis sativa	Rosales	Cannabaceae	Cannabis	Rosids
Onekp	MCPK	Bathycoccus prasinos	Mamiellales	Mamiellaceae	Bathycoccus	Green Algae
Onekp	MDJK	Heliotropium texanum	Boraginales	Boraginaceae	Heliotropium	Asterids
Onekp	MEAH	Aerva persica	Caryophyllales	Amaranthaceae	Aerva	Core Eudicots
Onekp	MEKP	Dipteris conjugata	Gleicheniales	Dipteridaceae	Dipteris	Leptosporangiate Monilophytes
Onekp	MFEA	Stackhousia spathulata	Celastrales	Celastraceae	Stackhousia	Rosids
Onekp	MFIN	Pistia stratiotes	Alismatales	Araceae	Pistia	Monocots
Onekp	MFTM	Pinus jeffreyi	Pinales	Pinaceae	Pinus	Conifers
Onekp	MFYC	Picochlorum atomus	Chlorellales	Chlorellaceae	Picochlorum	Green Algae
Onekp	MFZO	Zygnemopsis	Zygnematales	Zygnemataceae	Zygnema	Green Algae
Onekp	MGBF	Acacia pycnantha	Fabales	Fabaceae	Acacia	Rosids
Onekp	MGVU	Allamanda cathartica	Gentianales	Apocynaceae	Allamanda	Asterids
Onekp	MHGD	Microcachrys tetragona	Pinales	Podocarpaceae	Microcachrys	Conifers
Onekp	MHYG	Erigeron canadensis	Solanales	Convolvulaceae	Erigeron	Asterids
Onekp	MIKW	Papaver	Ranunculales	Papaveraceae	Papaver	Basal Eudicots
Onekp	MIRS	Climacium dendroides	Hypnales	Climaciaceae	Climacium	Mosses
Onekp	MIXZ	Agathis robusta	Pinales	Araucariaceae	Agathis	Conifers
Onekp	MJAV	Linum usitatissimum	Malpighiales	Linaceae	Linum	Rosids
Onekp	MJHP	Oenothera grandiflora	Myrtales	Onagraceae	Oenothera	Rosids
Onekp	MJMQ	Hemiselmis virescens	Pyrenomonadales	Chroomonadaceae	Hemiselmis	Chromista (Algae)
Onekp	MKZR	Nicotiana sylvestris	Solanales	Solanaceae	Nicotiana	Asterids
Onekp	MLPX	Papaver subsp. setigerum	Ranunculales	Papaveraceae	Papaver	Basal Eudicots
Onekp	MLUJ	Oenothera biennis	Myrtales	Onagraceae	Oenothera	Rosids
Onekp	MMJI	Lactuca graminifolia	Asterales	Asteraceae	Lactuca	Asterids
Onekp	MMKU	Nephroselmis olivacea	Nephroselmidales	Nephroselmidaceae	Nephroselmis	Green Algae
Onekp	MNCB	Eremosphaera viridis	Chlorellales	Oocystaceae	Eremosphaera	Green Algae
Onekp	MNNM	Cosmarium granatum	Zygnematales	Desmidiaceae	Cosmarium	Green Algae
Onekp	MNPL	Asteromonas gracilis	Volvocales	Asteromonadaceae	Asteromonas	Green Algae
Onekp	MOYY	Pleurotaenium trabecula	Zygnematales	Desmidiaceae	Pleurotaenium	Green Algae
Onekp	MQIV	Phyla dulcis	Lamiales	Verbenaceae	Phyla	Asterids
Onekp	MRKX	Phytolacca bogotensis	Caryophyllales	Phytolaccaceae	Phytolacca	Core Eudicots
Onekp	MROH	Cyclosorus acuminatus	Polypodiales	Thelypteridaceae	Cyclosorus	Leptosporangiate Monilophytes
Onekp	MTGC	Dennstaedtia	Polypodiales	Dennstaedtiaceae	Dennstaedtia	Leptosporangiate Monilophytes
Onekp	MTHW	Platanthera clavellata	Asparagales	Orchidaceae	Platanthera	Monocots
Onekp	MTII	Acorus americanus	Acorales	Acoraceae	Acorus	Monocots
Onekp	MUCT	Atriplex prostrata	Caryophyllales	Chenopodiaceae	Atriplex	Core Eudicots
Onekp	MULF	Chlamydomonas bilatus	Volvocales	Chlamydomonadaceae	Chlamydomonas	Green Algae
Onekp	MUMD	Lomandra longifolia	Asparagales	Laxmanniaceae	Lomandra	Monocots
Onekp	MUNP	Piper auritum	Piperales	Piperaceae	Piper	Magnoliids
Onekp	MVRF	Sansevieria trifasciata	Asparagales	Ruscaceae	Sansevieria	Monocots
Onekp	MVSE	Griselinia littoralis	Apiales	Griseliniaceae	Griselinia	Asterids
Onekp	MVTX	Papaver rhoeas	Ranunculales	Papaveraceae	Papaver	Basal Eudicots
Onekp	MWAN	Neodesmus pupukensis	Chlorellales	Chlorellaceae	Neodesmus	Green Algae
Onekp	MWXT	Chara vulgaris	Charales	Characeae	Chara	Green Algae
Onekp	MWYQ	Smilax bona-nox	Liliales	Smilacaceae	Smilax	Monocots
Onekp	MXDS	Spermatozopsis exsultans	Volvocales	Chlamydomonadaceae	Spermatozopsis	Green Algae
Onekp	MXEZ	Pycnococcus provasolii	Pseudoscourfieldiales	Pycnococcaceae	Pycnococcus	Green Algae
Onekp	MXFG	Pinguicula agnata	Lamiales	Lentibulariaceae	Pinguicula	Asterids
Onekp	MYMP	Astragalus propinquus	Fabales	Fabaceae	Astragalus	Rosids
Onekp	MYVH	Linum grandiflorum	Malpighiales	Linaceae	Linum	Rosids
Onekp	MYZV	Tropaeolum peregrinum	Brassicales	Tropaeolaceae	Tropaeolum	Rosids
Onekp	MZLD	Ligustrum sinense	Lamiales	Oleaceae	Ligustrum	Asterids
Onekp	MZOB	Heliotropium mendocinum	Boraginales	Boraginaceae	Heliotropium	Asterids
Onekp	NATT	Trentepohlia annulata	Trentepohliales	Trentepohliaceae	Trentepohlia	Green Algae
Onekp	NAUM	Ipomoea lindheimeri	Solanales	Convolvulaceae	Ipomoea	Asterids
Onekp	NBMW	Sanchezia	Lamiales	Acanthaceae	Trichantherinae	Asterids
Onekp	NBYP	Mesotaenium kramstae	Zygnematales	Mesotaeniaceae	Mesotaenium	Green Algae
Onekp	NCVK	Prunus prostrata	Rosales	Rosaceae	Prunus	Rosids
Onekp	NDPQ	Dunaliella salina	Volvocales	Dunaliellaceae	Dunaliella	Green Algae
Onekp	NDUV	Vittaria appalachiana	Polypodiales	Pteridaceae	Vittaria	Leptosporangiate Monilophytes
Onekp	NEBM	Syzygium micranthum	Myrtales	Myrtaceae	Syzygium	Rosids
Onekp	NFXV	Mammea americana	Malpighiales	Calophyllaceae	Mammea	Rosids
Onekp	NGRR	Ternstroemia gymnanthera	Ericales	Pentaphylacaceae	Ternstroemia	Asterids
Onekp	NGTD	Dicranum scoparium	Dicranales	Dicranaceae	Dicranum	Mosses
Onekp	NHAG	Ipomoea nil	Solanales	Convolvulaceae	Ipomoea	Asterids
Onekp	NHCM	Angiopteris evecta	Marattiales	Marattiaceae	Angiopteris	Eusporangiate Monilophytes
Onekp	NHIX	Colchicum autumnale	Liliales	Colchicaceae	Colchicum	Monocots
Onekp	NHUA	Castanea crenata	Fagales	Fagaceae	Castanea	Rosids
Onekp	NIGS	Heliotropium karwinskyi	Boraginales	Boraginaceae	Heliotropium	Asterids
Onekp	NIJU	Heteropyxis natalensis	Myrtales	Heteropyxidaceae	Heteropyxis	Rosids
Onekp	NJJO	Pilostyles thurberi	Cucurbitales	Apodanthaceae	Pilostyles	Asterids
Onekp	NJKC	Eschscholzia californica	Ranunculales	Papaveraceae	Eschscholzia	Basal Eudicots
Onekp	NJLF	Viola canadensis	Malpighiales	Violaceae	Viola	Rosids
Onekp	NKIN	Thujopsis dolabrata	Pinales	Cupressaceae	Thujopsis	Conifers
Onekp	NKXU	Trebouxia arboricola	Trebouxiales	Trebouxiaceae	Trebouxia	Green Algae
Onekp	NLOM	Pediastrum duplex	Chlorococcales	Hydrodictyaceae	Pediastrum	Green Algae
Onekp	NMAK	Pavlova lutheri	Pavlovales	Pavlovaceae	Pavlova	Chromista (Algae)
Onekp	NMDZ	Solanum sisymbriifolium	Solanales	Solanaceae	Solanum	Asterids
Onekp	NMGG	Hypecoum procumbens	Ranunculales	Fumariaceae	Hypecoum	Basal Eudicots
Onekp	NNGU	Coriaria nepalensis	Cucurbitales	Coriariaceae	Coriaria	Rosids
Onekp	NNHQ	Spirotaenia minuta	Zygnematales	Mesotaeniaceae	Spirotaenia	Green Algae
Onekp	NNOK	Neurachne tenuifolia	Poales	Poaceae	Neurachne	Commelinids
Onekp	NOKI	Lindsaea linearis	Polypodiales	Lindsaeaceae	Lindsaea	Leptosporangiate Monilophytes
Onekp	NPND	Ceratophyllum demersum	Ceratophyllales	Ceratophyllaceae	Ceratophyllum	Basalmost angiosperms
Onekp	NPRL	Cathaya argyrophylla	Pinales	Pinaceae	Cathaya	Conifers
Onekp	NQWS	Oenothera filiformis	Myrtales	Onagraceae	Oenothera	Rosids
Onekp	NQYP	Halofilum salinum	Chaetophorales	Chaetophoraceae	Halofilum	Green Algae
Onekp	NRWZ	Metzgeria crassipilis	Metzgeriales	Metzgeriaceae	Metzgeria	Liverworts
Onekp	NRXL	Metasequoia glyptostroboides	Pinales	Cupressaceae	Metasequoia	Conifers
Onekp	NSPR	Nypa fruticans	Arecales	Arecaceae	Nypa	Commelinids
Onekp	NSTT	Oltmannsiellopsis viridis	Oltmannsiellopsidaceae	Oltmannsiellopsidaceae	Oltmannsiellopsis	Green Algae
Onekp	NTEO	Pittosporum illicioides	Apiales	Pittosporaceae	Pittosporum	Asterids
Onekp	NTLE	Asteromonas gracilis	Volvocales	Asteromonadaceae	Asteromonas	Green Algae
Onekp	NUSE	Erigeron canadensis	Asterales	Asteraceae	Erigeron	Asterids
Onekp	NUZN	Cercidiphyllum japonicum	Saxifragales	Cercidiphyllaceae	Cercidiphyllum	Core Eudicots
Onekp	NVGZ	Cephalotaxus harringtonia	Pinales	Cephalotaxaceae	Cephalotaxus	Conifers
Onekp	NVSO	Flaveria palmeri	Asterales	Asteraceae	Flaveria	Asterids
Onekp	NWMY	Kadsura heteroclita	Austrobaileyales	Schisandraceae (incl. Illiciac.)	Kadsura	Basalmost angiosperms
Onekp	NWQC	Plagiochila asplenioides	Jungermanniales	Plagiochilaceae/Fissidentaceae	Plagiochila	Liverworts
Onekp	NWWI	Nephrolepis exaltata	Polypodiales	Lomariopsidaceae	Nephrolepis	Leptosporangiate Monilophytes
Onekp	NXOH	Apios americana	Fabales	Fabaceae	Apios	Rosids
Onekp	NXTS	Mollugo verticillata	Caryophyllales	Molluginaceae	Mollugo	Core Eudicots
Onekp	NYBX	Huperzia selago	Lycopodiales	Lycopodiaceae	Huperzia	Lycophytes
Onekp	OAEZ	Percursaria percursa	Ulvales	Ulvaceae	Percursaria	Green Algae
Onekp	OAGK	Matricaria matricarioides	Asterales	Asteraceae	Matricaria	Asterids
Onekp	OAQS	Glycine soja	Fabales	Fabaceae	Glycine	Rosids
Onekp	OBOJ	Hakea prostrata	Proteales	Proteaceae	Hakea	Basal Eudicots
Onekp	OBPL	Myristica fragrans	Magnoliales	Myristicaceae	Myristica	Magnoliids
Onekp	OBTI	Peganum harmala	Sapindales	Nitrariaceae	Peganum	Rosids
Onekp	OBUY	Porphyridium purpureum	Porphyridiales	Porphyridiaceae	Porphyridium	Red Algae
Onekp	OCTM	Begonia	Cucurbitales	Begoniaceae	Begonia	Rosids
Onekp	OCWZ	Dioscorea villosa	Dioscoreales	Dioscoreaceae	Dioscorea	Monocots
Onekp	OCZL	Homalosorus pycnocarpos	Polypodiales	Diplaziopsidaceae	Homalosorus	Leptosporangiate Monilophytes
Onekp	ODDO	Ardisia humilis	Ericales	Myrsinaceae	Ardisia	Asterids
Onekp	ODXI	Haematococcus lacustris	Volvocales	Haematococcaceae	Haematococcus	Green Algae
Onekp	OEKO	Heliotropium filiforme	Boraginales	Boraginaceae	Heliotropium	Asterids
Onekp	OFTV	Barbilophozia barbata	Jungermanniales	Scapaniaceae	Barbilophozia	Liverworts
Onekp	OFUE	Lobochlamys segnis	Volvocales	Chlamydomonadaceae	Lobochlamys	Green Algae
Onekp	OFWX	Mollugo verticillata	Caryophyllales	Molluginaceae	Mollugo	Core Eudicots
Onekp	OGSY	Linum usitatissimum	Malpighiales	Linaceae	Linum	Rosids
Onekp	OGZM	Saccharina japonica	Laminariales	Laminariaceae	Saccharina	Chromista (Algae)
Onekp	OHAE	Polygala lutea	Fabales	Polygalaceae	Polygala	Rosids
Onekp	OHKC	Alternanthera caracasana	Caryophyllales	Amaranthaceae	Alternanthera	Core Eudicots
Onekp	OINM	Hydrocotyle umbellata	Apiales	Araliaceae	Hydrocotyle	Asterids
Onekp	OJCW	Maesa lanceolata	Ericales	Primulaceae	Maesa	Asterids
Onekp	OKEF	Hibbertia grossulariifolia	Dilleniales	Dilleniaceae	Hibbertia	Basal Eudicots
Onekp	OLES	Schiedea membranacea	Caryophyllales	Caryophyllaceae	Schiedea	Core Eudicots
Onekp	OLXF	Hibiscus cannabinus	Malvales	Malvaceae	Hibiscus	Rosids
Onekp	OMDH	Loropetalum chinense	Saxifragales	Hamamelidaceae	Loropetalum	Core Eudicots
Onekp	OMXG	Eleusine coracana	Poales	Poaceae	Eleusine	Commelinids
Onekp	OMYK	Trianthema portulacastrum	Caryophyllales	Aizoaceae	Trianthema	Core Eudicots
Onekp	ONBE	Eriospermum lanceifolium	Asparagales	Ruscaceae	Eriospermum	Monocots
Onekp	ONLQ	Atriplex hortensis	Caryophyllales	Chenopodiaceae	Atriplex	Core Eudicots
Onekp	ONZG	Oenothera laciniata	Myrtales	Onagraceae	Oenothera	Rosids
Onekp	OODC	Linum bienne	Malpighiales	Linaceae	Linum	Rosids
Onekp	OOSO	Helonias bullata	Liliales	Melanthiaceae	Helonias	Monocots
Onekp	OOVX	Telesonix jamesii	Saxifragales	Saxifragaceae	Telesonix	Core Eudicots
Onekp	OPDF	Saururus cernuus	Piperales	Saururaceae	Saururus	Magnoliids
Onekp	OPZX	Sesuvium verrucosum	Caryophyllales	Aizoaceae	Sesuvium	Core Eudicots
Onekp	OQBM	Ipomoea indica	Solanales	Convolvulaceae	Ipomoea	Asterids
Onekp	OQHZ	Quillaja saponaria	Fabales	Quillajaceae	Quillaja	Rosids
Onekp	OQON	Ulvella endozoica	Ulvales	Ulvellaceae	Ulvella	Green Algae
Onekp	OQWW	Davallia solida var. fejeensis	Polypodiales	Davalliaceae	Davallia	Leptosporangiate Monilophytes
Onekp	ORJE	Cibotium glaucum	Polypodiales	Polypodiaceae	Cibotium	Leptosporangiate Monilophytes
Onekp	ORKS	Philonotis fontana	Bartramiales	Bartramiaceae	Philonotis	Mosses
Onekp	OSHQ	Sarcandra glabra	Chloranthales	Chloranthaceae	Sarcandra	Chloranthales
Onekp	OSIP	Garcinia livingstonei	Malpighiales	Clusiaceae	Garcinia	Rosids
Onekp	OSMU	Lycium	Solanales	Solanaceae	Lycium	Asterids
Onekp	OTAN	Deutzia scabra	Cornales	Hydrangeaceae	Deutzia	Asterids
Onekp	OTQG	Ankistrodesmus	Sphaeropleales	Ankistrodesmaceae	Ankistrodesmus	Green Algae
Onekp	OUER	Heliotropium convolvulaceum	Boraginales	Boraginaceae	Heliotropium	Asterids
Onekp	OUOI	Cunninghamia lanceolata	Pinales	Cupressaceae	Cunninghamia	Conifers
Onekp	OVHR	Chlamydomonas bilatus	Volvocales	Chlamydomonadaceae	Chlamydomonas	Green Algae
Onekp	OVIJ	Papuacedrus papuana	Pinales	Cupressaceae	Papuacedrus	Conifers
Onekp	OVRB	Colchicum autumnale	Liliales	Colchicaceae	Colchicum	Monocots
Onekp	OWAS	Rehmannia glutinosa	Lamiales	Rehmnniaceae	Rehmannia	Asterids
Onekp	OWFC	Halocarpus bidwillii	Pinales	Podocarpaceae	Halocarpus	Conifers
Onekp	OXGJ	Glyptostrobus pensilis	Pinales	Cupressaceae	Glyptostrobus	Conifers
Onekp	OXYP	Sideroxylon reclinatum	Ericales	Sapotaceae	Sideroxylon	Asterids
Onekp	OYLU	Curcuma sumatrana	Zingiberales	Zingiberaceae	Curcuma	Commelinids
Onekp	OYST	Alternanthera sessilis	Caryophyllales	Amaranthaceae	Alternanthera	Core Eudicots
Onekp	OZJZ	Linum usitatissimum	Malpighiales	Linaceae	Linum	Rosids
Onekp	PAWA	Aristolochia elegans	Piperales	Aristolochiaceae	Aristolochia	Magnoliids
Onekp	PAZJ	Ricinus communis	Malpighiales	Euphorbiaceae	Ricinus	Rosids
Onekp	PBUU	Lygodium japonicum	Schizaeales	Lygodiaceae	Lygodium	Leptosporangiate Monilophytes
Onekp	PCGJ	Anisacanthus quadrifidus	Lamiales	Acanthaceae	Anisacanthus	Asterids
Onekp	PCNH	Psychotria marginata	Gentianales	Rubiaceae	Psychotria	Asterids
Onekp	PDIE	Cannabis sativa	Rosales	Cannabaceae	Cannabis	Rosids
Onekp	PDQH	Ouret lanata	Caryophyllales	Amaranthaceae	Ouret	Caryophyllales
Onekp	PDXY	Atriplex rosea	Caryophyllales	Chenopodiaceae	Atriplex	Core Eudicots
Onekp	PEZP	Glycyrrhiza glabra	Fabales	Fabaceae	Glycyrrhiza	Rosids
Onekp	PFSA	Glycine soja	Fabales	Fabaceae	Glycine	Rosids
Onekp	PFUD	Geminella	Chlorellales	Chlorellaceae	Geminella	Green Algae
Onekp	PGFZ	Dawsonia superba	Polypodiales	Davalliaceae	Dawsonia	Leptosporangiate Monilophytes
Onekp	PGKL	Phellodendron amurense	Sapindales	Rutaceae	Phellodendron	Rosids
Onekp	PHCE	Prunella vulgaris	Lamiales	Lamiaceae	Prunella	Asterids
Onekp	PHOQ	Aphyllon fasciculatum	Lamiales	Orobanchaceae	Aphyllon	Asterids
Onekp	PIUF	Pellia	Pelliales	Pelliaceae	Pellia	Liverworts
Onekp	PIVW	Ceratopteris thalictroides	Polypodiales	Pteridaceae	Ceratopteris	Leptosporangiate Monilophytes
Onekp	PIYM	Galax urceolata	Ericales	Diapensiaceae	Galax	Asterids
Onekp	PJSX	Acacia pycnantha	Fabales	Fabaceae	Acacia	Rosids
Onekp	PKMO	Cistus inflatus	Malvales	Cistaceae	Cistus	Rosids
Onekp	PKOX	Isoetes tegetiformans	Isoetales	Isoetaceae	Isoetes	Lycophytes
Onekp	PLBZ	Chlorogalum pomeridianum	Asparagales	Agavaceae	Chlorogalum	Monocots
Onekp	PLYX	Falcatifolium taxoides	Fagales	Fagaceae	Falcatifolium	Rosids
Onekp	PMRP	Cannabis sativa	Rosales	Cannabaceae	Cannabis	Rosids
Onekp	PMTB	Oenothera gaura	Myrtales	Onagraceae	Oenothera	Rosids
Onekp	PNZO	Culcita macrocarpa	Cyatheales	Culcitaceae	Culcita	Leptosporangiate Monilophytes
Onekp	POIR	Volvox aureus	Volvocales	Volvocaceae	Volvox	Green Algae
Onekp	POOW	Glaucocystis cf. nostochinearum	Glaucocystales	Glaucocystaceae	Glaucocystis	Glaucophyta (Algae)
Onekp	POPJ	Pteris vittata	Polypodiales	Pteridaceae	Pteris	Leptosporangiate Monilophytes
Onekp	POZS	Linum usitatissimum	Malpighiales	Linaceae	Linum	Rosids
Onekp	PPPZ	Rhododendron scopulorum	Ericales	Ericaceae	Rhododendron	Asterids
Onekp	PPQR	Typha angustifolia	Poales	Typhaceae	Typha	Commelinids
Onekp	PQED	Gloeochaete wittrockiana	Glaucocystales	Glaucocystaceae	Gloeochaete	Glaucophyta (Algae)
Onekp	PQTO	Lycopodium deuterodensum	Lycopodiales	Lycopodiaceae	Lycopodium	Lycophytes
Onekp	PRFO	Agapanthus africanus	Asparagales	Agapanthaceae	Agapanthus	Monocots
Onekp	PRIQ	Pleurastrum insigne	Pleurastrales	Pleurastraceae	Pleurastrum	Green Algae
Onekp	PSHB	Lantana camara	Lamiales	Verbenaceae	Lantana	Asterids
Onekp	PSJT	Uvaria microcarpa	Magnoliales	Annonaceae	Uvaria	Magnoliids
Onekp	PSKY	Asplenium nidus	Polypodiales	Aspleniaceae	Asplenium	Leptosporangiate Monilophytes
Onekp	PTBJ	Plantago virginica	Lamiales	Plantaginaceae	Plantago	Asterids
Onekp	PTFA	Jacquinia	Ericales	Theophrastaceae	Jacquinia	Asterids
Onekp	PTLU	Staphylea trifolia	Crossosomatales	Staphyleaceae	Staphylea	Rosids
Onekp	PUAN	Pedinomonas tuberculata	Pedinomonadales	Pedinomonadaceae	Pedinomonas	Green Algae
Onekp	PUCW	Agastache rugosa	Lamiales	Lamiaceae	Agastache	Asterids
Onekp	PUDI	Daphne giraldii	Malvales	Thymelaeaceae	Daphne	Rosids
Onekp	PVGM	Oncotheca balansae	Garryales	Oncothecaceae	Oncotheca	Asterids
Onekp	PVGP	Porphyridium purpureum	Porphyridiales	Porphyridiaceae	Porphyridium	Red Algae
Onekp	PWKQ	Prionitis divaricata	Halymeniales	Halymeniaceae	Prionitis	Red Algae
Onekp	PWSG	Cyperus papyrus	Poales	Cyperaceae	Cyperus	Commelinids
Onekp	PXYR	Euphorbia pekinensis	Malpighiales	Euphorbiaceae	Euphorbia	Rosids
Onekp	PYDB	Sinotubimorpha guangdongensis	Halymeniales	Halymeniaceae	Sinotubimorpha	Red Algae
Onekp	PYHZ	Isoetes	Isoetales	Isoetaceae	Isoetes	Lycophytes
Onekp	PZAP	Eleusine coracana	Poales	Poaceae	Eleusine	Commelinids
Onekp	PZBH	Oltmannsiellopsis viridis	Oltmannsiellopsidaceae	Oltmannsiellopsidaceae	Oltmannsiellopsis	Green Algae
Onekp	PZIF	Tetradesmus dimorphus	Chlorococcales	Scenedesmaceae	Tetradesmus	Green Algae
Onekp	PZRT	Nelumbo nucifera	Nymphaeales	Nymphaeaceae	Nelumbo	Basalmost angiosperms
Onekp	QACK	Helwingia japonica	Aquifoliales	Helwingiaceae	Helwingia	Asterids
Onekp	QAIR	Opuntia	Caryophyllales	Cactaceae	Opuntia	Core Eudicots
Onekp	QASA	Mollugo verticillata	Caryophyllales	Molluginaceae	Mollugo	Core Eudicots
Onekp	QAUE	Actinidia chinensis	Ericales	Actinidiaceae	Actinidia	Asterids
Onekp	QBGG	Flaveria bidentis	Asterales	Asteraceae	Flaveria	Asterids
Onekp	QBRF	Oenothera laciniata	Myrtales	Onagraceae	Oenothera	Rosids
Onekp	QCGM	Saxegothaea conspicua	Pinales	Podocarpaceae	Saxegothaea	Conifers
Onekp	QCOU	Papaver subsp. setigerum	Ranunculales	Papaveraceae	Papaver	Basal Eudicots
Onekp	QDTV	Saccharina japonica	Laminariales	Laminariaceae	Saccharina	Chromista (Algae)
Onekp	QDVW	Saruma henryi	Piperales	Aristolochiaceae	Saruma	Magnoliids
Onekp	QEBC	Punica granatum	Myrtales	Lythraceae	Punica	Rosids
Onekp	QEHE	Rauvolfia tetraphylla	Gentianales	Apocynaceae	Rauvolfia	Asterids
Onekp	QFAE	Sequoiadendron giganteum	Pinales	Cupressaceae	Sequoiadendron	Conifers
Onekp	QFND	Cyanophora paradoxa	Glaucocystales	Glaucocystaceae	Cyanophora	Glaucophyta (Algae)
Onekp	QGLJ	Cocos nucifera	Arecales	Arecaceae	Cocos	Commelinids
Onekp	QGQH	Pediastrum duplex	Chlorococcales	Hydrodictyaceae	Pediastrum	Green Algae
Onekp	QHBI	Falcatifolium taxoides	Pinales	Podocarpaceae	Falcatifolium	Conifers
Onekp	QHVS	Ophioglossum vulgatum	Ophioglossales	Ophioglossaceae	Ophioglossum	Eusporangiate Monilophytes
Onekp	QIAD	Hymenophyllum bivalve	Hymenophyllales	Hymenophyllaceae	Hymenophyllum	Leptosporangiate Monilophytes
Onekp	QICX	Ailanthus altissima	Sapindales	Simaroubaceae	Ailanthus	Rosids
Onekp	QIEH	Cotoneaster transcaucasicus	Rosales	Rosaceae	Cotoneaster	Rosids
Onekp	QIKZ	Griselinia racemosa	Apiales	Griseliniaceae	Griselinia	Asterids
Onekp	QJXB	Wikstroemia indica	Malvales	Thymelaeaceae	Wikstroemia	Rosids
Onekp	QJYX	Oltmannsiellopsis viridis	Oltmannsiellopsidaceae	Oltmannsiellopsidaceae	Oltmannsiellopsis	Green Algae
Onekp	QKEI	Kigelia africana	Lamiales	Bignoniaceae	Kigelia	Asterids
Onekp	QKMG	Phoradendron leucarpum	Santalales	Viscaceae	Phoradendron	Core Eudicots
Onekp	QKQO	Pseudotaxiphyllum elegans	Hypnales	Plagiotheciaceae	Pseudotaxiphyllum	Mosses
Onekp	QLMZ	Colpomenia sinuosa	Ectocarpales	Scytosiphonaceae	Colpomenia	Chromista (Algae)
Onekp	QMUN	Portulaca amilis	Caryophyllales	Portulacaceae	Portulaca	Core Eudicots
Onekp	QMWB	Anomodon attenuatus	Leucodontales	Myuriaceae	Anomodon	Mosses
Onekp	QNGJ	Cupressus dupreziana	Pinales	Cupressaceae	Cupressus	Conifers
Onekp	QNIK	Trianthema portulacastrum	Caryophyllales	Aizoaceae	Trianthema	Core Eudicots
Onekp	QNOC	Sanguisorba minor	Rosales	Rosaceae	Sanguisorba	Rosids
Onekp	QNPH	Colchicum autumnale	Liliales	Colchicaceae	Colchicum	Monocots
Onekp	QOXT	Xerophyta villosa	Pandanales	Velloziaceae	Xerophyta	Monocots
Onekp	QPDY	Coleochaete irregularis	Coleochaetales	Coleochaetaceae	Coleochaete	Green Algae
Onekp	QRNU	Sambucus canadensis	Dipsacales	Adoxaceae	Sambucus	Asterids
Onekp	QRTH	Chloromonas perforata	Volvocales	Chlamydomonadaceae	Chloromonas	Green Algae
Onekp	QSKP	Polanisia dodecandra	Brassicales	Cleomaceae	Polanisia	Rosids
Onekp	QSLH	Ipomoea hederacea	Solanales	Convolvulaceae	Ipomoea	Asterids
Onekp	QSNJ	Taiwania cryptomerioides	Pinales	Cupressaceae	Taiwania	Conifers
Onekp	QTJY	Euptelea pleiosperma	Ranunculales	Eupteleaceae	Euptelea	Basal Eudicots
Onekp	QURC	Hydrangea febrifuga	Cornales	Hydrangeaceae	Hydrangea	Asterids
Onekp	QUTB	Aextoxicon punctatum	Berberidopsidales	Aextoxicaceae	Aextoxicon	Basal Eudicots
Onekp	QVMR	Psilotum nudum	Psilotales	Psilotaceae	Psilotum	Eusporangiate Monilophytes
Onekp	QWFV	Bambusina borreri	Zygnematales	Desmidiaceae	Bambusina	Green Algae
Onekp	QWRA	Vitreochlamys	Volvocales	Chlamydomonadaceae	Vitreochlamys	Green Algae
Onekp	QXSZ	Mantoniella squamata	Mamiellales	Mamiellaceae	Mantoniella	Green Algae
Onekp	QXWF	Flaveria kochiana	Asterales	Asteraceae	Flaveria	Asterids
Onekp	QYXY	Botryococcus terribilis	Trebouxiales	Botryococcaceae	Botryococcus	Green Algae
Onekp	QZBA	Papaver rhoeas	Ranunculales	Papaveraceae	Papaver	Basal Eudicots
Onekp	QZXQ	Gymnocladus dioicus	Fabales	Fabaceae	Gymnocladus	Rosids
Onekp	QZZU	Pyrenacantha malvifolia	Icacinales	Icacinaceae	Pyrenacantha	Asterids
Onekp	RAPY	Saccharina sculpera	Laminariales	Laminariaceae	Saccharina	Chromista (Algae)
Onekp	RAWF	Uronema belkae	Chaetophorales	Chaetophoraceae	Uronema	Green Algae
Onekp	RBYC	Elaeagnus pungens	Rosales	Elaeagnaceae	Elaeagnus	Rosids
Onekp	RCAH	Uniola paniculata	Poales	Poaceae	Uniola	Commelinids
Onekp	RCBT	Sphagnum palustre	Sphagnales	Sphagnaceae	Sphagnum	Mosses
Onekp	RCUX	Maianthemum	Asparagales	Asparagaceae	Maianthemum	Monocots
Onekp	RDOO	Frisvollia varia	Grimmiales	Grimmiaceae	Frisvollia	Mosses
Onekp	RDYY	Cyanastrum cordifolium	Asparagales	Tecophilaeaceae	Cyanastrum	Monocots
Onekp	REOF	Hakea prostrata	Proteales	Proteaceae	Hakea	Basal Eudicots
Onekp	REZJ	Oenothera grandiflora	Myrtales	Onagraceae	Oenothera	Rosids
Onekp	RFAD	Pavlova lutheri	Pavlovales	Pavlovaceae	Pavlova	Chromista (Algae)
Onekp	RFMZ	Osmundastrum cinnamomeum	Osmundales	Osmundaceae	Osmundastrum	Leptosporangiate Monilophytes
Onekp	RFRB	Didymochlaena truncatula	Polypodiales	Hypodematiaceae	Didymochlaena	Leptosporangiate Monilophytes
Onekp	RFSD	Lactuca graminifolia	Asterales	Asteraceae	Lactuca	Asterids
Onekp	RGKI	Leucobryum glaucum	Dicranales	Leucobryaceae	Leucobryum	Mosses
Onekp	RGMN	Heliotropium calcicola	Boraginales	Boraginaceae	Heliotropium	Asterids
Onekp	RHAU	Euphorbia mesembryanthemifolia	Malpighiales	Euphorbiaceae	Euphorbia	Rosids
Onekp	RHGB	Distimake quinquefolius	Solanales	Convolvulaceae	Distimake	Asterids
Onekp	RHVC	Dunaliella salina	Volvocales	Dunaliellaceae	Dunaliella	Green Algae
Onekp	RICC	Cystopteris reevesiana	Polypodiales	Cystopteridaceae	Cystopteris	Leptosporangiate Monilophytes
Onekp	RIDD	Glycine soja	Fabales	Fabaceae	Glycine	Rosids
Onekp	RJIM	Melia azedarach	Sapindales	Meliaceae	Melia	Rosids
Onekp	RJNQ	Lagerstroemia indica	Myrtales	Lythraceae	Lagerstroemia	Rosids
Onekp	RKFX	Cercis canadensis	Fabales	Fabaceae	Cercis	Rosids
Onekp	RKGT	Eschscholzia californica	Ranunculales	Papaveraceae	Eschscholzia	Basal Eudicots
Onekp	RKLL	Copaifera officinalis	Fabales	Fabaceae	Copaifera	Rosids
Onekp	RLCS	Flaveria trinervia	Asterales	Asteraceae	Flaveria	Asterids
Onekp	RLZU	Oenothera speciosa	Myrtales	Onagraceae	Oenothera	Rosids
Onekp	RMMV	Callitris macleayana	Pinales	Cupressaceae	Callitris	Conifers
Onekp	RMVB	Avena fatua	Poales	Poaceae	Avena	Commelinids
Onekp	RMWJ	Wisteria floribunda	Fabales	Fabaceae	Wisteria	Rosids
Onekp	RNAT	Eudorina elegans	Volvocales	Volvocaceae	Eudorina	Green Algae
Onekp	RNBN	Hypertelis cerviana	Caryophyllales	Molluginaceae	Hypertelis	Core Eudicots
Onekp	ROAP	Illicium parviflorum	Austrobaileyales	Schisandraceae (incl. Illiciac.)	Illicium	Basalmost angiosperms
Onekp	ROEI	Cymbopogon nardus	Poales	Poaceae	Cymbopogon	Commelinids
Onekp	ROLB	Oenothera elata	Myrtales	Onagraceae	Oenothera	Rosids
Onekp	ROWR	Falcatifolium taxoides	Pinales	Podocarpaceae	Falcatifolium	Conifers
Onekp	ROZZ	Chroomonas sp.	Pyrenomonadales	Chroomonadaceae	unclassified Chroomonas	Chromista (Algae)
Onekp	RPGL	Cylindrocystis brebissonii	Zygnematales	Mesotaeniaceae	Cylindrocystis	Green Algae
Onekp	RPPC	Erythroxylum coca	Malpighiales	[Erythroyxlaceae]	Erythroxylum	Rosids
Onekp	RPQV	Phymatodocis nordstedtiana	Zygnematales	Desmidiaceae	Phymatodocis	Green Algae
Onekp	RPRU	Staurodesmus omearii	Zygnematales	Desmidiaceae	Staurodesmus	Green Algae
Onekp	RQFE	Cosmocladium	Zygnematales	Desmidiaceae	Cosmocladium	Green Algae
Onekp	RQNK	Papaver	Ranunculales	Papaveraceae	Papaver	Basal Eudicots
Onekp	RQUG	Hakea prostrata	Proteales	Proteaceae	Hakea	Basal Eudicots
Onekp	RQZP	Nolina bigelovii	Asparagales	Ruscaceae	Nolina	Monocots
Onekp	RRID	Papaver bracteatum	Ranunculales	Papaveraceae	Papaver	Basal Eudicots
Onekp	RRSV	Pedinomonas minor	Pedinomonadales	Pedinomonadaceae	Pedinomonas	Green Algae
Onekp	RSCE	Wollemia nobilis	Pinales	Araucariaceae	Wollemia	Conifers
Onekp	RSOF	Glaucosphaera vacuolata	Glaucosphaerales	Glaucosphaeraceae	Glaucosphaera	Red Algae
Onekp	RSPO	Santalum acuminatum	Santalales	Santalaceae	Santalum	Core Eudicots
Onekp	RTLC	Rhodella violacea	Rhodellales	Rhodellaceae	Rhodella	Red Algae
Onekp	RTMU	Calypogeia fissa	Jungermanniales	Calypogeiaceae	Calypogeia	Liverworts
Onekp	RTNA	Oxera pulchella	Lamiales	Lamiaceae	Oxera	Asterids
Onekp	RTTY	Salvadora_sp.	Brassicales	Salvadoraceae	Salvadora	Rosids
Onekp	RUIF	Carteria obtusa	Volvocales	Carteriaceae	Carteria	Green Algae
Onekp	RUUB	Physena madagascariensis	Caryophyllales	Physenaceae	Physena	Core Eudicots
Onekp	RVGH	Drypetes deplanchei	Malpighiales	Putranjivaceae	Drypetes	Rosids
Onekp	RVLX	Ipomoea cordatotriloba	Solanales	Convolvulaceae	Ipomoea	Asterids
Onekp	RWKR	Streptocarpus ionanthus	Lamiales	Gesneriaceae	Streptocarpus	Asterids
Onekp	RWXW	Sargassum horneri	Fucales	Sargassaceae	Sargassum	Chromista (Algae)
Onekp	RWYZ	Struthiopteris spicant	Polypodiales	Blechnum spicant	Struthiopteris	Leptosporangiate Monilophytes
Onekp	RXEN	Polycarpaea repens	Caryophyllales	Caryophyllaceae	Polycarpaea	Core Eudicots
Onekp	RXRQ	Phaeoceros carolinianus	Notothyladales	Notothyladaceae	Phaeoceros	Hornworts
Onekp	RYJX	Pandorina morum	Volvocales	Volvocaceae	Pandorina	Green Algae
Onekp	RZSW	Flaveria pringlei	Asterales	Asteraceae	Flaveria	Asterids
Onekp	RZTJ	Salix fargesii	Malpighiales	Salicaceae	Salix	Rosids
Onekp	SALZ	Pittosporum resiniferum	Apiales	Pittosporaceae	Pittosporum	Asterids
Onekp	SART	Xeronema callistemon	Asparagales	Xeronemataceae	Xeronema	Monocots
Onekp	SBLT	Gloiopeltis furcata	Gigartinales	Endocladiaceae	Gloiopeltis	Red Algae
Onekp	SBZH	Pennantia corymbosa	Apiales	Pennatiaceae	Pennantia	Asterids
Onekp	SCAO	Paramollugo nudicaulis	Caryophyllales	Molluginaceae	Paramollugo	Core Eudicots
Onekp	SCEB	Podocarpus coriaceus	Pinales	Podocarpaceae	Podocarpus	Conifers
Onekp	SDPC	Oedogonium foveolatum	Oedogoniales	Oedogoniaceae	Oedogonium	Green Algae
Onekp	SDXI	Ipomoea purpurea	Solanales	Convolvulaceae	Ipomoea	Asterids
Onekp	SEMK	Oenothera grandis	Myrtales	Onagraceae	Oenothera	Rosids
Onekp	SERM	Sarcodes sanguinea	Ericales	Ericaceae	Sarcodes	Asterids
Onekp	SFCT	Colchicum autumnale	Liliales	Colchicaceae	Colchicum	Monocots
Onekp	SFKQ	Hilleria latifolia	Caryophyllales	Phytolaccaceae	Hilleria	Core Eudicots
Onekp	SFZX	Cannabis sativa	Rosales	Cannabaceae	Cannabis	Rosids
Onekp	SGTW	Ginkgo biloba	Ginkgoales	Ginkgoaceae	Ginkgo	Ginkgoales
Onekp	SHEZ	Dianthus sp.	Caryophyllales	Caryophyllaceae	unclassified Dianthus	Core Eudicots
Onekp	SIBR	Verbascum arcturus	Lamiales	Scrophulariaceae	Verbascum	Asterids
Onekp	SIIK	Hakea drupacea	Proteales	Proteaceae	Hakea	Basal Eudicots
Onekp	SILJ	Talbotia elegans	Pandanales	Velloziaceae	Talbotia	Monocots
Onekp	SIZE	Passiflora caerulea	Malpighiales	Passifloraceae	Passiflora	Rosids
Onekp	SJAN	Oenothera serrulata	Myrtales	Onagraceae	Oenothera	Rosids
Onekp	SJEV	Canella winterana	Canellales	Canellaceae	Canella	Magnoliids
Onekp	SKNL	Saponaria officinalis	Caryophyllales	Caryophyllaceae	Saponaria	Core Eudicots
Onekp	SKQD	Takakia lepidozioides	Takakiales	Takakiaceae	Takakia	Mosses
Onekp	SKYV	Vittaria lineata	Polypodiales	Pteridaceae	Vittaria	Leptosporangiate Monilophytes
Onekp	SLOI	Tiarella polyphylla	Saxifragales	Saxifragaceae	Tiarella	Core Eudicots
Onekp	SLYR	Cladrastis kentukea	Fabales	Fabaceae	Cladrastis	Rosids
Onekp	SMMC	Chenopodium quinoa	Caryophyllales	Amaranthaceae	Chenopodium	Core Eudicots
Onekp	SMUR	Lennoa madreporoides	Boraginales	Boraginaceae	Lennoa	Asterids
Onekp	SMZF	Argemone mexicana	Ranunculales	Papaveraceae	Argemone	Basal Eudicots
Onekp	SNBI	Sambucus canadensis	Dipsacales	Adoxaceae	Sambucus	Asterids
Onekp	SNNC	Leonurus japonicus	Lamiales	Lamiaceae	Leonurus	Asterids
Onekp	SNOX	Planotaenium ohtanii	Zygnematales	Mesotaeniaceae	Planotaenium	Green Algae
Onekp	SOHV	Panicum miliaceum	Poales	Poaceae	Panicum	Commelinids
Onekp	SQCF	Dryas octopetala	Rosales	Rosaceae	Dryas	Rosids
[truncated: 422 more rows]
