# Supplementary material for: Insertion of Badnaviral DNA in the Late Blight Resistance Gene (R1a) of Brinjal Eggplant (Solanum melongena)
Source: Front Plant Sci. 2021 Jul 23;12:683681. doi: 10.3389/fpls.2021.683681 (PMC8346255; doi:10.3389/fpls.2021.683681)
Supplement: Supplementary file 1 [file Data_Sheet_1.zip › Supplementary Table 2.xlsx]

## Sheet: Feuil1
Suppementary Table 2: List of eggplant and related Solanum species used in this work
Sample Code	Species name	Accession number in INRAE's germplasm collection	Size of PCR product otained with primers InlF2/InlR2
1	Solanum aethiopicum	MM 00943	1000
2	Solanum anguivi	MM 12366	1000
3	Solanum campylacanthum	MM 00679	6500
4	Solanum cerasiferum	MM 01389	4000 and 1500
5	Solanum dasyphyllum	MM 10240	600bp
6	Solanum incanum	MM 00684	6866
7		MM 00711	6866
8	Solanum Insanum	MM 00669	6866
9		MM 00675	6866
10		MM 00686	6866
11	Solanum lichtensteinii	MM 01248	6500
12	Solanum linnaeanum	MM 00195	6866
13	Solanum macrocarpon	MM 00150	600
14	Solanum melongena	MM 00609	6866
15		MM 01290	6866
16		MM 01547	6866
17		MM 01712	6866
18		MM 01791	6866
19		MM 10439	6866
20		MM 12137	6866
21	Solanum ovigerum	MM 00290	6866
22	Solanum richardii	MM 00869	1000
23	Solanum rigidum	MM 01696	6866
24	Solanum trilobatum	MM 01025	1000
25	Solanum umtuma	MM 12212	6866
26	Solanum violaceum	MM 01027	1000
