# Supplementary material for: Insertion of Badnaviral DNA in the Late Blight Resistance Gene (R1a) of Brinjal Eggplant (Solanum melongena)
Source: Front Plant Sci. 2021 Jul 23;12:683681. doi: 10.3389/fpls.2021.683681 (PMC8346255; doi:10.3389/fpls.2021.683681)
Supplement: Supplementary file 1 [file Data_Sheet_1.zip › Supplementary Table 3.xlsx]

## Sheet: badna_all
Supplementary Table 3: Distance matrix based on the percentage of similarity in the RT/RH1 nucleotide sequence between SmelAV, SmelBV, SaethV and other badnaviruses
	SPPV__NC_015655.1_	CMMV__NC_033738.1_	CBSLV__NC_040809.1_	CoYMV__NC_001343.1_	SCBMOV__NC_008017.1_	SCBIMV__NC_003031.1_	BSUMV__NC_015505.1_	BSULV__NC_015504.1_	BSUIV__NC_015503.1_	CRVBV__MH029281.1_	CSSTAV__AJ781003.1_	CSSCDV__NC_038378.1_	CSSTBV__NC_001574.1_	CSSGJV__NC_040807.1_	CSSGLV__NC_040552.1_	CSSCEV__NC_040692.1_	CSSGKV__NC_040808.1_	TaBV__NC_004450.1_	BLRaV_NC_040635.1_	CoVCV__MK044821.1_	GVCV__NC_015784.2_	BCVBV__NC_011592.1_	GVBV__NC_018105.1_	RYNV__NC_026238.1_	MBV1__NC_026020.2_	PBCOV__NC_014648.1_	CyLNV__NC_011097.1_	BSGFV__NC_007002.1_	KTSV__NC_004540.1_	BSMYV__NC_006955.1_	BSIMV__NC_015507.1_	BSVNV__NC_007003.1_	BSUAV__NC_015502.1_	BSOLV__NC_003381.1_	SCBGAV__NC_038382.1_	BSCAV__NC_015506.1_	CaYMV__NC_038380.1_	SCBGDV__NC_013455.1_	PaYMV__NC_024301.1_	WBV1__NC_034252.1_	CSSGRV__NC_040693.1_	CYMV__NC_003382.1_	HBV__NC_023485.1_	FBV1__NC_017830.1_	GRLDaV__NC_027131.1_	AgBV__MH384837.1_	TBChV__NC_026819.1_	PYMV__NC_022365.1_	DBALV2__MG948562.1_
SPPV__NC_015655.1_	1
CMMV__NC_033738.1_	0.61	1
CBSLV__NC_040809.1_	0.61	0.6	1
CoYMV__NC_001343.1_	0.6	0.6	0.59	1
SCBMOV__NC_008017.1_	0.61	0.62	0.59	0.62	1
SCBIMV__NC_003031.1_	0.59	0.59	0.58	0.62	0.79	1
BSUMV__NC_015505.1_	0.62	0.61	0.61	0.63	0.7	0.67	1
BSULV__NC_015504.1_	0.62	0.62	0.59	0.63	0.7	0.69	0.79	1
BSUIV__NC_015503.1_	0.62	0.62	0.6	0.62	0.72	0.7	0.76	0.79	1
CRVBV__MH029281.1_	0.61	0.61	0.6	0.61	0.6	0.59	0.61	0.62	0.61	1
CSSTAV__AJ781003.1_	0.6	0.63	0.62	0.6	0.59	0.6	0.6	0.61	0.62	0.74	1
CSSCDV__NC_038378.1_	0.61	0.61	0.62	0.59	0.6	0.59	0.61	0.62	0.59	0.73	0.77	1
CSSTBV__NC_001574.1_	0.62	0.61	0.62	0.6	0.59	0.58	0.61	0.61	0.61	0.74	0.75	0.75	1
CSSGJV__NC_040807.1_	0.62	0.63	0.62	0.6	0.6	0.6	0.59	0.61	0.61	0.74	0.73	0.72	0.74	1
CSSGLV__NC_040552.1_	0.63	0.62	0.6	0.6	0.59	0.6	0.61	0.61	0.61	0.74	0.74	0.73	0.76	0.81	1
CSSCEV__NC_040692.1_	0.62	0.61	0.61	0.61	0.61	0.61	0.62	0.62	0.61	0.73	0.73	0.72	0.76	0.81	0.82	1
CSSGKV__NC_040808.1_	0.63	0.62	0.62	0.59	0.59	0.6	0.61	0.61	0.61	0.73	0.74	0.73	0.76	0.81	0.82	0.83	1
TaBV__NC_004450.1_	0.6	0.62	0.61	0.6	0.59	0.59	0.62	0.61	0.61	0.61	0.61	0.61	0.63	0.61	0.63	0.63	0.62	1
BLRaV_NC_040635.1_	0.62	0.61	0.63	0.59	0.59	0.59	0.61	0.63	0.63	0.61	0.62	0.61	0.63	0.61	0.62	0.62	0.62	0.6	1
CoVCV__MK044821.1_	0.6	0.61	0.62	0.61	0.63	0.6	0.63	0.62	0.63	0.63	0.62	0.63	0.62	0.62	0.62	0.62	0.61	0.61	0.64	1
GVCV__NC_015784.2_	0.61	0.61	0.62	0.61	0.61	0.61	0.61	0.61	0.61	0.62	0.62	0.63	0.62	0.63	0.63	0.62	0.63	0.61	0.66	0.71	1
BCVBV__NC_011592.1_	0.61	0.6	0.62	0.61	0.6	0.61	0.61	0.62	0.61	0.61	0.59	0.6	0.59	0.62	0.63	0.63	0.61	0.63	0.64	0.63	0.62	1
GVBV__NC_018105.1_	0.59	0.6	0.61	0.59	0.58	0.59	0.61	0.59	0.61	0.59	0.6	0.61	0.59	0.59	0.6	0.59	0.6	0.59	0.64	0.66	0.67	0.62	1
RYNV__NC_026238.1_	0.58	0.59	0.6	0.59	0.6	0.59	0.6	0.6	0.6	0.63	0.62	0.62	0.62	0.62	0.61	0.61	0.62	0.59	0.64	0.66	0.67	0.63	0.7	1
MBV1__NC_026020.2_	0.59	0.59	0.59	0.6	0.6	0.6	0.62	0.62	0.61	0.65	0.63	0.64	0.62	0.62	0.62	0.62	0.63	0.58	0.62	0.63	0.63	0.62	0.63	0.61	1
PBCOV__NC_014648.1_	0.62	0.6	0.61	0.63	0.6	0.59	0.62	0.62	0.62	0.6	0.59	0.62	0.62	0.62	0.62	0.61	0.61	0.6	0.62	0.61	0.59	0.62	0.59	0.59	0.62	1
CyLNV__NC_011097.1_	0.61	0.59	0.61	0.62	0.59	0.58	0.62	0.63	0.61	0.6	0.61	0.61	0.6	0.61	0.61	0.62	0.62	0.59	0.61	0.6	0.59	0.6	0.59	0.59	0.62	0.67	1
BSGFV__NC_007002.1_	0.62	0.63	0.61	0.63	0.61	0.59	0.65	0.65	0.64	0.6	0.62	0.61	0.61	0.62	0.62	0.61	0.62	0.59	0.61	0.61	0.61	0.61	0.61	0.58	0.63	0.66	0.66	1
KTSV__NC_004540.1_	0.61	0.61	0.6	0.64	0.6	0.6	0.64	0.63	0.63	0.63	0.62	0.63	0.61	0.61	0.63	0.61	0.63	0.58	0.63	0.62	0.64	0.62	0.63	0.62	0.63	0.65	0.67	0.67	1
BSMYV__NC_006955.1_	0.63	0.61	0.61	0.64	0.63	0.6	0.65	0.64	0.65	0.61	0.61	0.62	0.6	0.62	0.62	0.63	0.61	0.6	0.63	0.63	0.61	0.63	0.61	0.6	0.63	0.66	0.67	0.66	0.69	1
BSIMV__NC_015507.1_	0.63	0.61	0.61	0.63	0.61	0.6	0.65	0.64	0.63	0.64	0.62	0.61	0.62	0.63	0.64	0.63	0.63	0.62	0.61	0.63	0.63	0.62	0.61	0.62	0.62	0.67	0.66	0.68	0.7	0.67	1
BSVNV__NC_007003.1_	0.63	0.61	0.59	0.65	0.62	0.59	0.65	0.64	0.64	0.65	0.62	0.63	0.63	0.64	0.63	0.64	0.63	0.61	0.61	0.64	0.62	0.62	0.61	0.63	0.63	0.68	0.67	0.7	0.71	0.69	0.77	1
BSUAV__NC_015502.1_	0.61	0.63	0.61	0.64	0.63	0.62	0.65	0.65	0.66	0.63	0.63	0.63	0.61	0.64	0.64	0.64	0.63	0.6	0.62	0.64	0.63	0.63	0.62	0.62	0.62	0.67	0.68	0.69	0.7	0.7	0.71	0.73	1
BSOLV__NC_003381.1_	0.61	0.63	0.61	0.64	0.63	0.62	0.64	0.64	0.66	0.63	0.64	0.63	0.63	0.63	0.64	0.64	0.63	0.61	0.62	0.63	0.63	0.62	0.61	0.59	0.63	0.67	0.66	0.68	0.71	0.7	0.72	0.71	0.75	1
SCBGAV__NC_038382.1_	0.62	0.65	0.62	0.66	0.65	0.63	0.64	0.66	0.66	0.62	0.64	0.64	0.63	0.63	0.63	0.64	0.62	0.62	0.63	0.64	0.63	0.62	0.62	0.61	0.64	0.67	0.68	0.69	0.7	0.68	0.71	0.7	0.76	0.81	1
BSCAV__NC_015506.1_	0.63	0.64	0.61	0.65	0.64	0.63	0.65	0.67	0.66	0.63	0.65	0.64	0.62	0.64	0.65	0.65	0.64	0.61	0.64	0.65	0.62	0.62	0.61	0.61	0.64	0.68	0.69	0.7	0.69	0.69	0.72	0.73	0.79	0.78	0.82	1
CaYMV__NC_038380.1_	0.61	0.62	0.59	0.63	0.61	0.59	0.63	0.62	0.62	0.62	0.59	0.63	0.6	0.62	0.62	0.62	0.62	0.59	0.62	0.63	0.61	0.62	0.6	0.6	0.63	0.68	0.67	0.65	0.67	0.7	0.68	0.7	0.7	0.69	0.7	0.69	1
SCBGDV__NC_013455.1_	0.63	0.63	0.62	0.64	0.63	0.62	0.66	0.64	0.65	0.64	0.63	0.64	0.62	0.63	0.64	0.63	0.63	0.61	0.63	0.63	0.63	0.61	0.62	0.6	0.63	0.69	0.7	0.68	0.7	0.71	0.7	0.72	0.71	0.72	0.71	0.74	0.75	1
PaYMV__NC_024301.1_	0.59	0.6	0.61	0.59	0.58	0.59	0.59	0.59	0.59	0.61	0.6	0.6	0.61	0.6	0.61	0.61	0.61	0.61	0.64	0.64	0.62	0.62	0.61	0.62	0.59	0.6	0.61	0.58	0.61	0.62	0.6	0.61	0.6	0.61	0.61	0.6	0.61	0.62	1
WBV1__NC_034252.1_	0.61	0.6	0.61	0.61	0.59	0.58	0.59	0.59	0.6	0.62	0.62	0.63	0.61	0.6	0.6	0.61	0.62	0.61	0.64	0.64	0.63	0.63	0.62	0.63	0.6	0.6	0.61	0.59	0.59	0.61	0.59	0.6	0.61	0.6	0.6	0.59	0.59	0.62	0.73	1
CSSGRV__NC_040693.1_	0.61	0.64	0.62	0.61	0.6	0.61	0.62	0.61	0.62	0.63	0.64	0.64	0.63	0.63	0.63	0.63	0.63	0.61	0.61	0.61	0.62	0.62	0.61	0.62	0.68	0.63	0.62	0.62	0.64	0.63	0.64	0.64	0.65	0.62	0.63	0.65	0.64	0.64	0.61	0.61	1
CYMV__NC_003382.1_	0.61	0.62	0.61	0.61	0.59	0.6	0.61	0.62	0.63	0.66	0.65	0.64	0.63	0.64	0.65	0.66	0.65	0.6	0.62	0.61	0.6	0.61	0.61	0.61	0.65	0.64	0.64	0.61	0.63	0.63	0.62	0.63	0.64	0.65	0.64	0.65	0.63	0.63	0.62	0.61	0.65	1
HBV__NC_023485.1_	0.63	0.64	0.63	0.63	0.61	0.61	0.65	0.64	0.63	0.66	0.66	0.66	0.66	0.66	0.65	0.65	0.65	0.63	0.63	0.65	0.63	0.63	0.61	0.61	0.66	0.65	0.65	0.63	0.65	0.65	0.64	0.66	0.66	0.66	0.66	0.65	0.63	0.67	0.64	0.62	0.66	0.7	1
FBV1__NC_017830.1_	0.63	0.63	0.65	0.63	0.62	0.61	0.64	0.64	0.66	0.66	0.66	0.65	0.66	0.65	0.66	0.66	0.65	0.62	0.65	0.65	0.64	0.64	0.62	0.62	0.67	0.64	0.66	0.63	0.65	0.65	0.65	0.65	0.66	0.67	0.67	0.68	0.66	0.65	0.62	0.64	0.65	0.68	0.7	1
GRLDaV__NC_027131.1_	0.63	0.65	0.62	0.64	0.63	0.64	0.65	0.66	0.66	0.66	0.66	0.66	0.64	0.66	0.66	0.65	0.66	0.63	0.65	0.64	0.65	0.63	0.61	0.62	0.65	0.64	0.66	0.66	0.65	0.65	0.66	0.67	0.68	0.68	0.68	0.69	0.65	0.66	0.61	0.63	0.66	0.67	0.71	0.79	1
AgBV__MH384837.1_	0.61	0.6	0.6	0.6	0.6	0.6	0.61	0.62	0.62	0.62	0.62	0.62	0.63	0.62	0.63	0.63	0.64	0.63	0.63	0.6	0.62	0.64	0.6	0.6	0.64	0.64	0.63	0.63	0.61	0.63	0.63	0.64	0.65	0.65	0.63	0.65	0.62	0.63	0.58	0.58	0.62	0.67	0.66	0.66	0.66	1
TBChV__NC_026819.1_	0.62	0.62	0.6	0.64	0.61	0.6	0.64	0.64	0.65	0.64	0.64	0.65	0.62	0.63	0.64	0.64	0.63	0.63	0.66	0.63	0.63	0.62	0.62	0.62	0.63	0.63	0.66	0.63	0.65	0.65	0.66	0.67	0.65	0.66	0.66	0.67	0.65	0.67	0.61	0.61	0.64	0.69	0.68	0.69	0.69	0.7	1
PYMV__NC_022365.1_	0.62	0.62	0.62	0.64	0.62	0.62	0.63	0.65	0.64	0.65	0.64	0.63	0.62	0.64	0.63	0.63	0.64	0.63	0.63	0.62	0.63	0.62	0.6	0.61	0.65	0.64	0.65	0.64	0.65	0.66	0.64	0.67	0.64	0.66	0.66	0.66	0.65	0.65	0.62	0.62	0.64	0.65	0.67	0.68	0.67	0.67	0.7	1
DBALV2__MG948562.1_	0.62	0.62	0.62	0.64	0.62	0.63	0.66	0.66	0.65	0.65	0.65	0.65	0.64	0.64	0.63	0.64	0.65	0.64	0.62	0.65	0.62	0.62	0.63	0.62	0.64	0.64	0.66	0.63	0.64	0.66	0.67	0.66	0.66	0.67	0.67	0.68	0.67	0.68	0.62	0.62	0.67	0.65	0.68	0.68	0.68	0.67	0.69	0.69	1
DBALV__NC_038381.1_	0.62	0.63	0.62	0.64	0.63	0.62	0.66	0.65	0.64	0.65	0.63	0.64	0.64	0.63	0.63	0.64	0.65	0.63	0.62	0.65	0.62	0.63	0.62	0.61	0.65	0.64	0.67	0.63	0.65	0.65	0.66	0.67	0.66	0.67	0.67	0.68	0.67	0.66	0.62	0.62	0.67	0.67	0.68	0.68	0.67	0.68	0.7	0.69	0.88
DBRTV1__NC_038986.1_	0.64	0.64	0.63	0.64	0.63	0.63	0.63	0.65	0.64	0.65	0.67	0.64	0.63	0.63	0.65	0.64	0.65	0.63	0.64	0.62	0.63	0.63	0.62	0.63	0.64	0.63	0.67	0.65	0.67	0.65	0.65	0.65	0.67	0.67	0.68	0.67	0.65	0.67	0.64	0.63	0.66	0.67	0.67	0.67	0.7	0.66	0.68	0.69	0.72
DBTRV__NC_038995.1_	0.62	0.64	0.6	0.63	0.63	0.62	0.64	0.64	0.64	0.63	0.62	0.63	0.61	0.63	0.63	0.62	0.63	0.62	0.64	0.64	0.62	0.62	0.62	0.61	0.63	0.65	0.66	0.64	0.65	0.66	0.64	0.64	0.68	0.66	0.66	0.66	0.65	0.64	0.61	0.61	0.65	0.65	0.67	0.66	0.69	0.67	0.65	0.66	0.72
DBRTV3__MG711312.1_	0.61	0.63	0.62	0.63	0.62	0.61	0.63	0.65	0.63	0.62	0.61	0.62	0.62	0.63	0.62	0.64	0.62	0.63	0.62	0.62	0.62	0.64	0.61	0.61	0.64	0.64	0.65	0.61	0.64	0.64	0.64	0.65	0.65	0.64	0.64	0.65	0.62	0.64	0.63	0.62	0.65	0.67	0.68	0.66	0.66	0.66	0.68	0.67	0.7
DBRTV2__NC_038987.1_	0.63	0.64	0.62	0.62	0.59	0.61	0.63	0.62	0.63	0.64	0.63	0.62	0.63	0.63	0.64	0.63	0.64	0.62	0.63	0.62	0.62	0.62	0.63	0.61	0.63	0.64	0.67	0.62	0.66	0.66	0.65	0.66	0.65	0.66	0.66	0.67	0.65	0.67	0.62	0.62	0.64	0.64	0.66	0.67	0.65	0.67	0.67	0.66	0.69
JMaV__NC_035472.1_	0.61	0.62	0.6	0.61	0.6	0.58	0.63	0.62	0.63	0.63	0.61	0.61	0.62	0.61	0.62	0.61	0.62	0.63	0.63	0.64	0.62	0.66	0.61	0.6	0.64	0.61	0.62	0.6	0.64	0.63	0.61	0.62	0.64	0.62	0.63	0.65	0.62	0.63	0.62	0.63	0.63	0.64	0.64	0.66	0.65	0.63	0.64	0.64	0.64
PVBV__NC_013262.1_	0.61	0.62	0.62	0.6	0.61	0.6	0.62	0.6	0.61	0.63	0.62	0.63	0.62	0.62	0.63	0.62	0.62	0.61	0.65	0.64	0.62	0.64	0.64	0.63	0.62	0.61	0.64	0.62	0.64	0.64	0.64	0.65	0.65	0.63	0.63	0.64	0.65	0.66	0.62	0.63	0.63	0.64	0.64	0.64	0.65	0.61	0.64	0.62	0.69
BVF__NC_029303.1_	0.61	0.63	0.65	0.63	0.63	0.62	0.65	0.63	0.64	0.64	0.64	0.66	0.64	0.64	0.65	0.64	0.64	0.62	0.67	0.65	0.65	0.67	0.67	0.66	0.65	0.63	0.65	0.63	0.64	0.66	0.65	0.66	0.65	0.65	0.66	0.65	0.65	0.69	0.65	0.67	0.65	0.66	0.66	0.67	0.67	0.62	0.66	0.65	0.66
DrMV__NC_008034.1_	0.61	0.61	0.63	0.59	0.57	0.58	0.6	0.59	0.6	0.61	0.59	0.6	0.6	0.62	0.62	0.62	0.62	0.61	0.63	0.61	0.61	0.63	0.59	0.6	0.6	0.62	0.64	0.61	0.6	0.61	0.62	0.61	0.63	0.62	0.62	0.63	0.62	0.61	0.62	0.64	0.61	0.62	0.62	0.65	0.65	0.61	0.63	0.62	0.64
BBVA_Ch0_S. melongena	0.59	0.58	0.59	0.57	0.59	0.59	0.62	0.6	0.62	0.59	0.6	0.58	0.58	0.61	0.6	0.6	0.6	0.59	0.6	0.61	0.6	0.61	0.58	0.59	0.6	0.57	0.61	0.58	0.6	0.58	0.58	0.58	0.6	0.6	0.59	0.6	0.59	0.6	0.6	0.61	0.6	0.6	0.61	0.61	0.62	0.58	0.6	0.59	0.61
BBVA_VR-1_S. melongena	0.6	0.58	0.57	0.59	0.59	0.59	0.6	0.61	0.62	0.59	0.61	0.58	0.58	0.6	0.59	0.6	0.61	0.61	0.6	0.61	0.6	0.61	0.58	0.61	0.6	0.58	0.61	0.59	0.59	0.58	0.59	0.6	0.6	0.6	0.59	0.61	0.6	0.61	0.61	0.63	0.6	0.6	0.63	0.6	0.61	0.6	0.62	0.6	0.61
BBVA_VR-1_S. insanum	0.6	0.58	0.57	0.59	0.59	0.59	0.6	0.61	0.62	0.59	0.61	0.58	0.58	0.6	0.59	0.6	0.61	0.61	0.6	0.61	0.6	0.61	0.58	0.61	0.6	0.58	0.61	0.59	0.59	0.58	0.59	0.6	0.6	0.6	0.59	0.61	0.6	0.61	0.61	0.63	0.6	0.6	0.63	0.6	0.61	0.6	0.62	0.6	0.61
BBVA_VR-1_S. incanum	0.6	0.58	0.57	0.59	0.59	0.59	0.6	0.61	0.62	0.59	0.61	0.58	0.58	0.6	0.59	0.6	0.61	0.61	0.6	0.61	0.6	0.61	0.58	0.61	0.6	0.58	0.61	0.59	0.59	0.58	0.59	0.6	0.6	0.6	0.59	0.61	0.6	0.61	0.61	0.63	0.6	0.6	0.63	0.6	0.61	0.6	0.62	0.6	0.61
BBVA_Ch10_S. melongena	0.65	0.63	0.61	0.64	0.63	0.64	0.65	0.65	0.68	0.66	0.67	0.64	0.63	0.65	0.65	0.64	0.69	0.67	0.66	0.64	0.65	0.66	0.62	0.66	0.64	0.62	0.64	0.66	0.66	0.65	0.64	0.66	0.66	0.66	0.65	0.66	0.66	0.68	0.67	0.7	0.68	0.63	0.65	0.62	0.64	0.66	0.66	0.66	0.67
GBV_S.aethiopicum	0.59	0.58	0.6	0.58	0.6	0.6	0.62	0.6	0.63	0.59	0.61	0.59	0.6	0.59	0.6	0.6	0.61	0.59	0.61	0.61	0.6	0.59	0.6	0.59	0.61	0.58	0.62	0.58	0.61	0.59	0.61	0.6	0.6	0.62	0.61	0.62	0.61	0.62	0.61	0.62	0.59	0.61	0.61	0.6	0.59	0.58	0.63	0.6	0.6
BBVB_S. melongena	0.6	0.57	0.6	0.57	0.59	0.58	0.61	0.59	0.61	0.59	0.6	0.57	0.58	0.59	0.59	0.59	0.59	0.59	0.6	0.61	0.6	0.6	0.59	0.59	0.59	0.57	0.6	0.59	0.6	0.58	0.59	0.59	0.61	0.6	0.59	0.6	0.59	0.62	0.6	0.6	0.59	0.6	0.6	0.61	0.62	0.58	0.61	0.59	0.59
[truncated: 16 more columns]
