# Supplementary material for: Insertion of Badnaviral DNA in the Late Blight Resistance Gene (R1a) of Brinjal Eggplant (Solanum melongena)
Source: Front Plant Sci. 2021 Jul 23;12:683681. doi: 10.3389/fpls.2021.683681 (PMC8346255; doi:10.3389/fpls.2021.683681)
Supplement: Supplementary file 1 [file Data_Sheet_1.zip › Supplementary Table 4.xlsx]

## Sheet: Sheet1
Supplementary Table 4: Primers used in this work
Name	Sequence	Position on S. melongena scaffold Ch0.5855
inL_F2	CAAACAATACGGTACAACTC	432142-432161
inL_R2	CAACAGCATCGATGAATTC	438990-439008
R1U	CTCGATTATGCCAAATCCTC	433670-433687
R1D	GCTTGAAGTATGCGAGAAG	437357-437376
