# Supplementary material for: Insertion of Badnaviral DNA in the Late Blight Resistance Gene (R1a) of Brinjal Eggplant (Solanum melongena)
Source: Front Plant Sci. 2021 Jul 23;12:683681. doi: 10.3389/fpls.2021.683681 (PMC8346255; doi:10.3389/fpls.2021.683681)
Supplement: Supplementary file 1 [file Data_Sheet_1.zip › Supplementary Table 5.xlsx]

## Sheet: Feuil1
Supplementary Table 5: Purifying selected sites for BBVA, BBVB and GBV RT genes. Sites with posterior probability of >0.90 are highlighted in yellow.
Site	Partition	&alpha;	&beta;	&beta;-&alpha;	Prob[&alpha;>&beta;]	Prob[&alpha;<&beta;]	BayesFactor[&alpha;<&beta;]
1	1	6.103	0.137	-5.966	0.863	0.09	0.134
2	1	3.848	1.264	-2.584	0.431	0.517	1.457
3	1	7.942	0.386	-7.556	0.868	0.105	0.159
4	1	2.926	0.321	-2.605	0.605	0.316	0.628
5	1	12.693	0.337	-12.356	0.938	0.048	0.069
6	1	5.777	1.095	-4.681	0.624	0.329	0.667
7	1	2.607	0.208	-2.399	0.707	0.21	0.362
8	1	5.932	0.237	-5.695	0.789	0.163	0.264
9	1	5.589	0.214	-5.376	0.9	0.075	0.11
10	1	5.305	1.144	-4.161	0.66	0.287	0.547
11	1	3.23	0.191	-3.038	0.751	0.18	0.3
12	1	13.313	2.913	-10.4	0.767	0.199	0.338
13	1	2.608	0.314	-2.294	0.653	0.268	0.499
14	1	16.09	0.307	-15.784	0.978	0.017	0.023
15	1	2.538	0.243	-2.295	0.667	0.253	0.461
16	1	2.538	0.243	-2.295	0.667	0.253	0.461
17	1	1.451	0.241	-1.21	0.874	0.095	0.142
18	1	10.308	0.252	-10.056	0.923	0.059	0.085
19	1	3.823	0.344	-3.479	0.65	0.282	0.534
20	1	5.932	0.237	-5.695	0.789	0.163	0.264
21	1	17.834	0.982	-16.853	0.944	0.047	0.067
22	1	13.537	0.594	-12.943	0.932	0.055	0.079
23	1	6.103	0.137	-5.966	0.863	0.09	0.134
24	1	2.607	0.208	-2.399	0.707	0.21	0.362
25	1	10.115	0.189	-9.926	0.945	0.041	0.058
26	1	11.993	0.289	-11.704	0.964	0.027	0.038
27	1	3.899	0.442	-3.457	0.753	0.2	0.341
28	1	8.872	0.275	-8.597	0.911	0.068	0.099
29	1	2.487	0.209	-2.277	0.706	0.22	0.383
30	1	2.503	0.828	-1.675	0.429	0.512	1.429
31	1	2.607	0.208	-2.399	0.707	0.21	0.362
32	1	2.62	0.251	-2.369	0.683	0.236	0.421
33	1	2.62	0.251	-2.369	0.683	0.236	0.421
34	1	11.062	0.189	-10.873	0.951	0.036	0.051
35	1	9.015	0.365	-8.649	0.875	0.099	0.15
36	1	8.979	0.262	-8.718	0.969	0.023	0.031
37	1	8.872	0.275	-8.597	0.911	0.068	0.099
38	1	4.855	0.495	-4.359	0.668	0.281	0.532
39	1	10.234	0.246	-9.987	0.926	0.056	0.081
40	1	11.781	0.208	-11.573	0.951	0.036	0.051
